# Supplementary material for: Key findings from a prospective trauma registry at a regional hospital in Southwest Cameroon
Source: PLoS One. 2017 Jul 19;12(7):e0180784. doi: 10.1371/journal.pone.0180784 (PMC5516986; doi:10.1371/journal.pone.0180784)
Supplement: S1 Table — (XLS) [file pone.0180784.s001.xls]

## Sheet: Feuil1
Age	Sex	Type of injury	Type of collision (for RTAs)	Position of patient	Delay before arrival	location of injury	Glasgow	Respiratory rate	Systolic blood pressure	Lesions identified	Outcome	ISS	Simplified RTS
30	M	2			2	Lower limb	0	20	120	wound on the thigh	1	4	N
35	M	1	5	3	3	Head, face and ENT	0	20	102	pain at head , chest, neck	1	3	N
26	M	1	1	passenger, pedestrian	4	head, cervical spine, Chest, Dorsa or lumbar spine	0	18	116	Pains at chest, head, right shoulder,	1	3	N
29	M	1	1	2	3	cervical spine, Dorsal or lumbar spine	0	22	116	Pains at the rib, shoulder, head.	1	3	N
19	M	4			1	Head and face	0	24	106	swollen nose,epitaxis ,headache	1	5	N
15	F	1	5	3	3	Head, cervical spine , Dorsal or lumbar spine , lower limb	0	22	0	Pain at right shoulder , bruises at right leg	1	1	N
26	M	3			1	Lower limb	0	18	124	Pain and bruises on the leg	1	1	N
25	M	1	3	1	1	Head							N
7	M	2			2	Lower limb	0	28	0	Bruises on the right buttocks and left knee	1	2	N
26	M	3			3	Upper limb , Lower limb	0	20	120	Fall with closed fracture on left femur and damage on the left hand	1	9	N
2	F	1	4	2	1	Head , Face and ENT	0	30	0	Inflammation upper eye lid and face, head	1	2	N
10	M	2			3	Upper limb	0	28	0	Fracture of right humerus due to the fall	1	9	N
24	M	1	1	2	1	Dorsal or Lumbar spine	0	19	0	Waist pain and bruises	1	N/A	N
30	M				1	0	0	0	0	No sign of life	4	75	N
28	F	1	6	3	3	Lower limb	0	18	120	Moving on foot and knocked down by a bike	1	N/A	N
21	M	1		3	1	Head , Face and ENT , Lower limb	0	20	112	Pain at the heal, right wrist, bruise on the leg	1	1	N
12	M	1	6	3	2	Head, Abdomen, Upper limb	0	26	107	Abdominal pain, bruises on the arm, Hemi plegia	2	N/A	N
3	F	3			1	Head	0	34	0	Laceration on the head	1	4	N
22	M	1	4	1	1	Head , Face and ENT	0	20	110	multiple bruises and laceration on the lip	1	4	N
38	M	1	4	1		Chest	0	18	120	painful right chest	1	1	N
40	M	4			1	Head, Face and ENT	0	20	110	Laceration on the lip	1	4	N
30	M	2				Head, Face and limb	0	24	120	Bruises on the face	1	1	N
31	M	3				Face and ENT	0	22	0	Laceration on the right eye	1	4	N
35	F	1	4	2	1	Head , face and ENT	0	0	0	Laceration on the face	1	4	N
26	F	2			1	Head, Face and ENT	0	18	110	Bruises on the face and right arm		2	N
35	M	1	3	1	1	Head, Upper limb	0	18	120	Multiple bruises on the left hand, inflamation of the fore head	1	2	N
4	M	1	4	2		Head , Face and ENT	0	26	0	Bruises on the face	1	1	N
20	M	1	3	1	2	Head, face and ENT,Upper limb, Lower limb	0	28	120	Multiple bruises and deep Laceration on the face, head , and leg.		12	N
6	F	1	1	2	1	Lower limb	0	32	0	Laceration on hip and left leg	1	4	N
25	F	1	3	2	2	Head and upper limb	0	18	110	Bruises on the head and both arms	1	2	N
3	M	1	4	2	1		0	20	0	Bruises and burns on the head and upper limbs	1		N
	M	6				Upper limb	0	0	0	Wound on the left little finger and hand	1	4	N
42	M	1	4	2	1	Head, upper limb, Lower limb	0	24	120	Bruises on the heal, curmanl legs	1	N/A	N
34	M	1	4	2		upper limb, Llower limb	0	26	120	Bruises and pain on the arm and both legs.	1	1	N
2	M	2				Upper limb	0	30	0	Laceration on the head	1	4	N
22	F	4			3		0	24	120	Bruises all over the body,	1	1	N
14	F	4			1	chest	0	0	120	Palpitation ,collapse	1	N/A	N
	M	6				Upper limb	0	0	0	Laceration on the left leg	1	4	N
12	M	1	5	3	1	Head, face and ENT Lower limb	0	30	0	Bruises on the leg and face	1	2	N
37	F	7			1	Upper limb	0	22	0	Wound on the left ring finger	1	4	N
38	M	6			1	Upper limb	0	22	120	Laceration on the right hand	1	4	N
19	F	1	6	3	3	Abdomen	0	18	100	pain at the operation site ( Appendicitis)	1	1	N
4	M	2			3	Lower limb	0	25	0	Bruises on the face	1	1	N
8		5			1	Upper limb	0	32	0	Bruises on the right hand	1	1	N
24	M	3			1	Pubic	0	24	100	Trauma on the penis	1	N/A	N
8	M	2			3	Lower limb	0	28	0	Wound on the left leg	1	4	N
36	M	4			2	Head, Face and ENT	0	20	110	Wound on the lower lip	1	4	N
29	M	1	3	1	1	Lower limb	0	18	100	Pains and bruises on the buttocks	1	1	N
32	M	1	4	3	1	Lower limb	0	20	126	pain and briuses on the buttock	1	1	N
28	M	1	4	1		Head, Face and ENT Upper limb	0	22	148	epystaxis , bruise on the head and face and right hand	1	6	N
18	M	6				Upper limb	0	21	100	deep Laceration on the right palm	1	4	N
60	F	1	6	3		Face and ENT	0	0	145	wound in the month	1	4	N
2	M	1	4	1		Head, Face and ENT	0	0	120	Wound and hematoma on the right eye	1	4	N
	M					Head	0	24	110	Laceration on the head	1	4	N
47	M	4				Head, Upper limb	0	32	110	Body pains, bruises on the head and swollen lips	1	N/A	N
43	M	4				Upper limb	0	0	0	Human bite on the left small finger	1	4	N
20	M	1		1		lower limb	0	24	110	Bruises and laceration on the right ankle.	1	4	N
42	M	1	4	2		Cervical spine, Dorsal or lumbar spine	0	26	130	Painful Shoulder, waist pain	1	2	N
34	M	1	1	3	1	Upper limb, Lower limb	0	18	121	Bruises on scalp, pain on the head		1	N
42	F				2	Upper limb	0	30	0	Laceration on the head	1	4	N
28	M	4			2	Head, Face and ENT , Upper limb	0	20	120	Bruises on the face ,head and legs	1	3	N
6	M	1	6	2	1	Lower limb	0	30	0	Bruises and pain on the right leg	1	1	N
17	M	1	4	2		Head, Lower limb	0	22	100	Laceration on the face and head, wound on the right leg	1	12	N
12	M	2				Lower limb	0	24	100	Woud on the right leg	1	4	N
20	M	2			1	Upper limb	0	26	120	Wound on the left thumb	1	4	N
26	M	3			2	Upper limb, Lower limb	0	18	110	Laceration on the right palm,	1	4	N
5	F	1	6	3	1	Lower limb	0	0	0	Wound and bruises on the leg	1	4	N
19	F	1	1	2	1	Lower limb	0	24	100	Pain at the right hip joint,	1	1	N
50	M	1	6	3	2	Upper limb Lower limb	0	0	108	Laceration on the left arm and leg, pain on both shoulders	1	4	N
53	M	1	5	3	2	Lower limb	0	0	111	bruise on the leg, pain on both shoulders	1	1	N
23	F	1	4	2			0	0	100	bruises on the body	1	1	N
19	F	1	4	2			0	0	110	Body Pain and bruises	1	N/A	N
4	M	3			1	Head	0	28	0	Laceration on the occiput	1	4	N
28	M	1	6	3	2	Head, Chest, Abdomen, Upper limb	0	30	140	Fracture on the rightside of the head, Laceration on the forehead, chest pain ,Abdominal pain	3	14	N
16	F	4			1	Upper limb	0	22	110	Laceration on the head, general body pain	1	N/A	N
34	F	4			2	Face and ENT	0	24	107	Laceration on the right leg	1	4	N
50	M	4			1	Face and ENT	0	0	0	Epistaxis	1	4	N
18	M	1	4	2	3	Head, Upper limb Lower limb	0	20	110	Bruises on the right foot , haed and hand	1	2	N
32	M	1	4	2	1	Head, Face and ENT	0	18	105	Bruises on the face and shoulder	1	2	N
22	M	4			1		0	18	100	unconscious	1	75	N
25	M	1			1	Head	0	20	135	Wound on the fore head	1	4	N
44	M	1	1	1		Head , Chest	0	22	118	Laceration on fore head, chest pain	1	5	N
1	F	3			1	Head	0	0	0	Laceration on fore head	1	4	N
22	M	4			1	Face and ENT	0	23	110	Wound on the lip	1	4	N
20	F	4			2	Face and ENT	0	22	110	Laceration on the upper eyelid	1	4	N
32	M	1	4	2		Head	0	18	110	laceration on the forehead	1	4	N
30	M	1			2	Upper limb	0	10	120	wound	1	N/A	N
22	M	1			1	Head	0	24	100	Wound on the fore head	1	4	N
22	M	1	4		1		0	26	100	Bruise on the body	1	1	N
5	M					Face and ENT	0	30	0	Painful right ear	1	1	N
19	F	4				Abdomen	0	26	110	Lower abdominal pain	1	1	N
17	M	4				Chest	0	18	100	Chest pain	1	1	N
1	M	1	3	2		Head	0	20	120	Head ache	1	1	N
8	M	1			1	Upper limb	0	36	0	Painful left arm	1	1	N
8	M	1	8	2	1	Lower limb	0	32	0	painful buttocks	1		N
21	M	1	4	2	1	upper limb	0	0	0	Painful Clavicle	1	1	N
2	M	1	4	2		Head	0	36	0	Laceration on the right site of head	1	4	N
0	M	4					0	0	133		1		N
21	F	4				upper limb	0	0	0	Traumatised right shoulder	1		N
24	M	1	1	1	2	Head	0	28	140	Deep Laceration on the head	1	4	N
18	F	4			2	Head	0	18	113	Pain in the head	1	1	N
4	F		6	3	1	Head	0	0	0	Bruises on the forehead	1	1	N
32	F	6				lower limb	0	24	116	Extensive Laceration	1	N/A	N
		1	4	1	1	Head Lower limb	0	22	124	Bruises on the right leg, Puncture wound at the occiput	1	5	N
22	M	4			2	Face and ENT	0	24	125	Pain on the left ear		1	N
70	M	1	6	3	1	Head	0	24	147	Bruises on the head	1	1	N
26	M	1	3	2	1	Head	0	28	130	Bruises on the scalp and shoulder	3	2	N
8	F	1	6	3	2	Lower limb	0	30	0	2° burn on the right leg	1	4	N
20	M	1	5	3	1	Head Face andn ENT, Dorsal or lumbar spine , Lower limb	0	10	110	Epistaxis	1	4	N
20	F	4			2	Face and ENT	0	0	110	Swollen eye	1	1	N
3	F	1	3	2	3	Lower limb	0	24	130	Laceration	1	N/A	N
13	M	4			2	Face and ENT	0	20	0	Wound on the right eye brow		4	N
30	F	1	4	2	1	Upper limb	0	0	0	bruises and pain on the right arm		1	N
21	F		3	2	2	Face and ENT, Lower limb	0	28	121	Open fracture on the left ankle, Wound on the tougue	3	13	N
20	M	1	3	2	2	Head, Dorsal or lumbar spine	0	0	0	Multiple bruises on the scalp, Shoulder	3	2	N
	F	1	4	2	1	Head	0	20	150	Wound on the head	1	4	N
44	M	1	1	2		Upper limb	0	30	150	closed fracture of the right humerus	1	9	N
	F	1	1			Dorsal or Lumbar spine , Upper limb, Lower limb	0	21	133	Waist pain , pains on both legs	1	N/A	N
	M	1	1			Head	0	20	117	Head trauma	1	N/A	N
1	M	1	3	2		Upper limb	0	0	120	Painful left hand	1	1	N
15	F	2				Lower limb	0	20	121	Wound on both legs	1	4	N
35	M	4			1	Face and ENT	0	0	0	Painful eyes	1	1	N
24	F	4			3	Head, Upper limb Lower limb	0	0	0	pains on both arms and legs, headache	1	2	N
20	F	4			2	Upper limb	0	19	0	Wound on left index finger	1	4	N
25	M	1	6	3	2	Upper limb	0	20	0	wound on the right thumb	1	4	N
27	M	4			2	Head	0	22	116	Laceration on the fore head	2	4	N
22	F	4				Head	0	0	0	Laceration on the head	1	4	N
1	F	3				Head, Face and ENT	0	0	126	Laceration on the lip , Wound on the tongue	2	4	N
31	M	3			1		0	24	118	Pains	1	N/A	N
5	M	3			1	Head, Face and ENT	0	30	0	Laceration on the lip	1	4	N
34	F	1	6	3	1	Lower limb	0	0	0	Laceration on the right leg	1	4	N
22	M	1	4	2	2	Lower limb	0	21	144	Fracture of the fermur	1	9	N
25	M	4			2	Head, Face and ENT	0	21	130	Laceration on eye	1	4	N
29	M	1	4	2	2	Upper limb , Lower limb	0	20	110	Fracture of the femur, bruise on the arm and toes	1	9	N
23		1	4	1	2	Upper limb	0	0	107	Multiple bruises on the head	1	1	N
51	F	1	1	2	1	Lower limb	0	26	110	Wound on fore head and leg	1	8	N
	F	1	4	2	1	Head	0	24	0	Wound on the chin	3	4	N
	M	1	1	2	1	Head	0	20	0	Fracture of the head	3	9	N
7	F	3			1	Lower limb	0	0	0	Laceration	1	N/A	N
40		1	5	3	1	Chest, Upper limb	0	26	151	painful left wrist, Chest Pain	1	2	N
18	F	1	4	2	1	Lower limb	0	20	120	Ragged Laceration on the left leg	1	4	N
4	M	1	3	1	1	Head, Face end ENT, Chest, Upper limb , Lower limb	0	20	115	Bruises on the arms and legs Deep laceration on left eye brow	2	5	N
20	F	1	4	2	1	Head, Upper limb , Lower limb	0	22	120	Pain in the neck, legs, arm	1	2	N
60	F	1	4	2	1	Upper limb , Lower limb	0	18	120	Painful Ankle	1	1	N
40	M	4			2	Upper limb	0	20	130	Laceration on index finger	1	4	N
8	M	4			2	Chest , Dorsal or Lumbar spine	0	32	0	Chest pain	1	1	N
55	F	1	4	2		Upper limb , Lower limb	0	20	110	Bruises on the leg and hand	1	1	N
45	M	1	4			Upper limb, Lower limb	0	0	0	Bruises on the head	1	1	N
7	M	1	1	2		lower limb	0	32	0	Fracture of the right leg		9	N
20	F	1	4	2		lower limb	0	0	0	Minor bruises on the ankle	1	1	N
22	M	1	4	2	2	Face and ENT ,Lower limb	0	22	120	painful tooth and leg	3	2	N
30	M	4			2	Head, Face and ENT	0	24	130	Wound on the fore head	1	4	N
26	F	4				Head	0	21	120	Wound on the head	1	4	N
17	F	1	8	2		Upper limb, Lower limb	0	24	113	Bruises on the head and both knees	1	2	N
36	M	1	3	1		head, Face and ENT, Lower limb	0	22	130	Deep Laceration on the left leg and right eye brow	1	8	N
22	M	1	4	1		Dorsal or Lumbar spine , Upper limb,	0	22	123	Pain on the wrist, Bruises on the leg	1	1	N
14	M	4			2	Upper limb	0	0	0	Laceration on the left wrist	1	4	N
72	M	1	6	3	1	lower limb	0	20	160	Closed fracture of the right leg	3	9	N
8	M	1	1		2	Upper limb, Lower limb	0	26	0	Close fracture of the left arm and thigh	2	9	N
1	M	1	1	2	1	head, Face and ENT, Lower limb	0	20	129	bruises on the face , head , nose , lip and right leg	1	3	N
28	M	4			4	Head, Lower limb	0	22	118	Bruises on the head and toes	1	2	N
18	M	1	4	2	2	Cervical spine, Dorsal or lumbar spine	0	19	120	Bruises on the left shoulder and hips	1	1	N
27	M	4			1	Head, Lower limb	0	22	106	Wound on the head, knees and left leg		8	N
													N
18	F	8			2		0	22	108	Said to have drowned	1	N/A	N
29	M	1	3	1	1	Upper limb	0	18	116	Multiple Laceration on the shoulders and elbow	1	4	N
30	F	4			1	head	0	19	130	pain in the head and neck		1	N
1	F	1	6	3	1	Head, Face and ENT Lower limb	0	18	115	Pain in the head , Bruises on the face, hand and legs	2	3	N
60	F	1	5	3	1	Upper limb, Lower limb	0	20	140	Severe pain	2	N/A	N
18	F	1	4	2	1	Upper limb, Lower limb	0	20	118	bruises on the fingers	1	1	N
36	F	1	4	2		Upper limb	0	24	0	Bruises on the Elbow	1	1	N
10	M	2				Lower limb	0	24	0	wound on the ankle	1	4	N
1	M	1	4	2		Upper limb	0	0	0	bruises on the right hand	1	1	N
13	M	1	4	2		Upper limn	0	20	0	Bruises on both elbow	1	1	N
22	M	2			1	Lower limb	0	23	110	Deep Laceration on right foot	1	4	N
29	F	4			1	Head, Upper limb, Lower limb	0	0	107	Pain in the head , bruises on both legs, general body pains	2	N/A	N
19	M	8			1	Chest	0	0	0	Dyspnoea	1	N/A	N
4	F	4			1	Face and ENT	0	0	0	Swollen eye	1	1	N
19	F	5			2	Cervical spine , Upper limb, Lower limb	0	0	0	Hot oil burn on the right arm, leg and face	1		N
16	F	1	4	2	1	Lower limb	0	32	110	Frature of the left femur, Laceration on the big toe	1	9	N
8	F	1	5	3	1	Head, face and ENT	0	0	0	Epistaxis, bruises on the face, head and chin	1	5	N
45	M	8			2	Upper limb	0	21	170	Deep Laceration on the left hand	1	4	N
	M	1	1	1	1	upper limb	0	0	0	unconscious, hand Laceration	1	N/A	N
15	M	6			3	Upper limb	0	0	130	Laceration on the hand	1	4	N
32	M	4				Face and ENT	0	20	130	Swollen nose , General body pain	1	2	N
	M	4			1	Head	0	24	120	Laceration on the occiput	1	2	N
8	M	4			2	Face and ENT	0	0	0	Laceration on the eye lid	1	4	N
24	M	1	3	1	1		0	26	120	Unconscious	1	N/A	N
2	M	1	1	2	1	head	0	30	0	Laceration on the forehead	1	4	N
10	M	3			1	Lower limb	0	0	0	Deep Laceration on the knee	1	4	N
27	M	1	8	2	1	Lower limb	0	24	130	Fracture of the femur and fibula	1	9	N
20	M	1	8	2	1	Lower limb	0	0	0	Fracture of the right femur	2	9	N
37	F	1	8	2		upper limb	0	22	110	Fracture of the wrist	2	9	N
7	F	1	6	3	1	head, Lower limb	0	24	0	Bruises on the face, head and legs	1	3	N
30	M	4			2	Face and ENT	0	0	126	laceration on the left leg	1	4	N
60	M	1	8	1	1	Face and ENT	0	0	142	Bruises and hematoma on the face	2	4	N
23	M	1	3	2	1	Head	0	0	0	Head trauma	2	N/A	N
37	M	1	2	1	1	Face and ENT	0	26	120	Laceration on the nose	1	4	N
28	M	1	3	2		Lower limb	0	23	110	Painful legs	1	1	N
40	M	1	1	2		Chest	0	26	122	bruises and pain on the chest.	1	1	N
40	F	1	2			Face and ENT	0	32	130	Wound on the right leg and face	1	8	N
37	M	1	2	1		Face and ENT, Chest, Lower limb	0	30	115	Painful Chest , right ankle and swollen eye	1	3	N
27	M	1	2	1		Dorsal or lumbar spine,	0	28	117	Waist pain	1	N/A	N
44	M	1	1	2	1	Head, Chest	0	24	120	Chest pain , bruises on the head	1	2	N
28	M	1	1	2	1	Face and ENT	0	30	140	Bleeding from lip, Laceration on the right eye	1	8	N
43	M	1	1		1	head Chest	0	22	120	Chest pain , bruises on the head	1	2	N
21	F	4			1	Lower limb	0	18	110	Pain on the thigh	1	2	N
18	F	8			1	Abdomen	0	32	115	Intoxication with eau de javel	1	N/A	N
18	M	4			2	Upper limb	0	22	130	Bruise on the left palm	1	1	N
30	M	4			1	Abdomen	0	22	140	Abdominal pain	1	1	N
28	M	6			2	Lower limb	0	28	124	Deep Laceration on the right ankle, fracture on the right ankle	1	9	N
8	M	3				Head, Face and ENT	0	0	0	bruises on the left side of the face	1	1	N
2	M	1	4	2	2	Face and ENT	0	0	0	Traumatized teeth	1		N
4	F	1	4	3	1	Chest	0	0	0	chest pain, general Body Pain	1		N
21	M	1	6	2		Cervical spine, Face and ENT	0	20	124	Laceration on the chin , Bleeding from the left arm	1	8	N
	M	5					0	0	0	Burns on the whole body	1		N
44	M	4				Face and ENT	0	0	200	Deep Laceration on both sides of face	1	4	N
22	M	4			3	Upper limb	0	24	130	Wounds on the right fingers	1	4	N
18	M	1	3	1		Upper limb , Lower limb	0	32	140	bruises on the left leg and left hand	1	1	N
4	F	3			1	face and ENT	0	0	0	Laceration on the face	1	4	N
	F	1	1	2		Upper limb, Lower limb	0	0	0	Fracture of the right raduis and left tibia	1	9	N
6	M	1	3	3			0	0	0	bruises on the body	1	1	N
27	M	1	4	1			0	20	100	Wound on the boby	1	4	N
4	F	1	3	3		Head	0	0	0	Head trauma	1	N/A	N
25	F	4				face and ENT	0	18	110	Laceration on the lip	1	4	N
38	F	4				Head, Tumer	0	0	0	Head trauma	1	N/A	N
50	M	4			2	Upper limb	0	30	110	deep Laceration on the fore arm	1	4	N
18	M	4			2	Abdomen	0	22	180	Wound in the Abdomen	2	4	N
7	F	1	4	3	2	Abdomen, Lower limb	0	0	0	deep Laceration and bruises on the right leg	2	4	N
9	F	5			1	upper limb	0	26	0	Hot water burn on the buttocks and arm	2	N/A	N
22	F	4			1	Abdomen	0	26	0	Abdominal pains	2	1	N
42	M	1	1	2	2	Head, Dorsal or lumbar spine	0	26	120	waist pain, fever head ache	2	N/A	N
32	F	4				Head	0	22	100	Laceration on the forehead	2	4	N
6		1	4	3		Lower limb	0	36	0	Bruises on both knees	2	1	N
36	M	1	1	1	1	Upper limb	0	0	24	Wound on the left index finger	1	4	N
20	F	4			1	Upper limb	0	0	0	General body pain; bruises on the Shoulder	1	N/A	N
33	M	1	1	2	1	face and ENT	0	24	107	Bruises on the scalp and shoulder	1	2	N
53	F	1	1	2	1	Face and ENT	0	28	119	Regged Laceration on the scalp	2	4	N
37	M	1	4	1	1	face and ENT	0	24	113	Laceration on the Right eye brow	1	4	N
32	F	4			3	Face and ENT	0	28	114	Wound on the face and neck	1	4	N
40	M	1	3	1	1	Upper limb	0	30	120	Wound on the face, arms, General body pain	1	N/A	N
		1	3	2		Head, Upper limb, Lower limb	0	0	0	Bruises on the left elbow , Laceration on the left arm, pain on the head	1	5	N
22	F	8			2	upper limb	0	0	110	Laceration on the right hand	1	4	N
75	M	3			1	Head	0	26	130	Laceration on the left side of forehead	1	4	N
14	M	2				Upper limb	0	28	120	Dog bite on the second digit	1	N/A	N
29	M	4			1		0	0	0		1		N
37	M	1	6	3	1	Lower limb	0	0	140	Laceration on the left leg	1	4	N
	M	8			1		0	0	0	Gunshot	3	N/A	N
33	F	4				Head	0	0	135	Head and Genaral body pain	1	N/A	N
	M	4				Head	0	0	140	Multiple Laceration the head	2	4	N
37	M	4				Head	0	0	130	Laceration on the head	1	4	N
26	M	1	1	1		Dorsal or lumbar spine,	0	0	120	Bruises on the shoulder	1	1	N
24	M	1		2		upper limb	0	32	120	Deep Laceration and bruises on the left leg	1	4	N
	M	1	1	2	3	Chest	0	30	160	Chest pain , Multiple bruises on both hands	1	2	N
24	M	1	1	2	2	Upper limb	0	30	138	Multiple bruises on the right hand	1	1	N
22	M	4				Face and ENT	0	28	110	Painful right upper eye lid	0	1	N
31	M	1	4		1	Head, Face and ENT	0	28	120	Deep Laceration on the fore head bruise on the face	1	4	N
	M	7			1	Face and ENT,Upper limb Lower limb	0	24	130	Multiple bruises on the left side of fore arm, face , painful ankle	0	2	N
23	M	1	3	1	1	upper limb	0	20	106	Bruises on the hands	1	1	N
18	M	1	3	1		Dorsal or lumbar spine, Lower limb	0	0	0	Waist pain , pain on the right leg	1	N/A	N
2	M	1	5	3	1	Upper limb	0	0	0	Bruises on the left hand hand	1	1	N
4	M	8			2	Chest	0	20	0	Chest pain	1	1	N
23	M	4			2	Upper limb	0	22	0	wound on the right leg	1	4	N
21	M	1	4	2	1	Lower limb	0	0	0	Pains and fracture on the left leg	2	9	N
8	M	3			1	head	0	0	0	Laceration on the forehead	1	4	N
30	M				1		0	0	0	Multiple Laceration on the legs and arms	1	4	N
19	F	1	4	2	2	Upper limb	0	20	102	Multiple bruises on the head	1	1	N
23	M	1	4	2	2	Face and ENT	0	22	110	Swollen right eye	1	1	N
35	M	4			2	Upper limb	0	22	130	Laceration on right hand	0	4	N
29	M	3			1		0	20	114	A fall from a height	1	N/A	N
52	M	1	4			Lower limb	0	37	142	Laceration on the left leg	1	4	N
28	M	1	4	2	2	Chest	0	26	114	Laceration on right ankle	2	4	N
5	F	1	4	2	1	Face and ENT	0	0	0	Bruises on the face	1	1	N
45	F	1	1	2	1	Chest	0	24	110	Chest pain	1		N
22	M	1	1	1	1	Face and ENT	0	0	0	deep wound on the right leg	1	4	N
28	M	1	1	1	2	Dorsal on lumbar spine	0	22	120	Painful right ribs	1	1	N
62	M	1	3	2	2	upper limb	13	26	80	Wound on left arm	2	4	11
26	M	1	3	1	1	Head, Upper limb	0	20	130	Fracture on the head and right arm	0	18	N
38	M	2			2	Upper limb	0	22	120	Deep Laceration on thumb	1	4	N
36	M	1	1	1	3		0	20	10	General body Pains	1	N/A	N
35	M	1			3		0	20	120	General body pains	1	N/A	N
10	F	1	4	2	1	Lower limb	0	0	0	Bruises on the right ankle	1	1	N
5	F	1				Lower limb	0	0	0	Pain on the left leg legs	1	1	N
7	M	1	4	2	1	Lower limb	0	0	0	Pain on the left foot	1	1	N
17	F	1	6	3	1	Lower limb	0	0	0	Pain and bruises on the right thigh	1	1	N
16	M	1	3	2	1	Lower limb	0	20	131	Swollen ankle, Bruises on the leg	1	1	N
15	M	1	3	2		Lower limb	0	18	122	Wound on rigth leg	1	4	N
20	F	1	4	2		Lower limb	0	18	113	Bruises on the right leg	0	1	N
43	M	1	4	2	3	Lower limb	0	22	136	Fracture of the right femur	2	9	N
	F	1	4	2	1	Lower limb	0	24	120	Painful left leg	1	1	N
	M	1	3	1	1	Lower limb	0	20	128	Sprain on left ankle	0	1	N
28	F	1	1	2	1	Lower limb	0	24	120	bruises on the right leg	1	1	N
5	M	2				Lower limb	0	0	0	Laceration on the right inguinal region	0	4	N
16	F	1	4	2	2	Upper limb, Lower limb	0	22	110	Multiple bruises on the left leg and hand	1	1	N
33	M	1	4	1	1	Head	0	20	117	Multiple bruises on the face	1	1	N
17	F	1	4	2	1	Upper limb, Lower limb	0	22	0	Multiple bruises on the right leg and hand	1	1	N
	F	1	1	2	1	Lower limb	0	30	0	Wound on the left leg	1	4	N
10	F	1	4	1		Abdomen	0	30	110	Multiple bruises on the hands, abdominal pain	1	2	N
20	M	1	1	2	1	Head, Face and ENT	0	30	110	Wound on the face head and arm	1	12	N
	F	1	1	2	2	upper limb	0	0	130	Fracture of the humerus	2	6	N
24	M	1	1	2		Head, face and ENT	0	28	110	Laceration on the fore head, Laceration on the leg	1	8	N
65	F		5	3		Head, Upper limb	0	0	110	Laceration on the head , Bruises on the hands	1	5	N
15	F	1	1			Head	0	0	100	Laceration on the head	1	4	N
24	F	1	4	2		Lower limb	0	0	110	Bruises on the left leg and foot	1	1	N
46	M	1		2	1		0	22	150	Bruises and general body pain	1	N/A	N
6	M	3				Head	0	0	0	Laceration on the fore head	1	1	N
22	F				2	Head	0	20	141	Pain on the head	1	1	N
25	M	1	4	2	3	Lower limb	0	0	0	Extensive ragged Laceration on the left leg	1	4	N
32	M	1	3	2	1	Upper limb, Lower limb	0	24	110	Bruises on both arms and legs	1	1	N
32	F	1	4	2	2	Lower limb	0	18	100	pain on right ankle	1	1	N
27	M	1	3		1	Lower limb	0	22	118	pain and bruises on theleft leg	1	1	N
38	F	3			1	Lower limb	0	0	0	Wound on the right leg	1	4	N
10	F	1	5	3		Upper limb	0	0	0	Painful left wrist	1	1	N
21	M	1	4	1		Upper limb	0	0	0	Bruises on the Wrist	1	1	N
31	F	1	4	2			0	18	126	Wound and bruises on the right arm	1	4	N
45	M	1	1	2	1	Upper limb, Lower limb	0	0	0	Fracture of the left femur, Laceration on the left hand	3	9	N
26	M	4				Head, Face and ENT	0	20	180	Painful mouth, severe headache , Painful teeth	3	2	N
28	M	1	4	2	1	Head	0	20	120	Laceration on fore head	1	4	N
20	M	1	4	1	1	Chest	0	20	100	Chest pain	1	1	N
		1	4	2	1	Lower limb	0	24	110	Pain on the right leg	1	1	N
4	M	1	4	3		Face and ENT	0	24	0	Wound on the mouth	1	4	N
23	M	1	1	3	1	Cervical pain	0	0	120	painon the right arm	1	1	N
28	M	1	1	2	1	Dorsal or lumbar spine	0	18	120	Waist pain	1		N
28	M	1	1	2	1	Head, Upper limb	0	20	140	Laceration on the head, Chest pain	2	5	N
20	F					Upper limb	0	0	0	closed fracture of the left ulnar	2	9	N
4	M	1	5	3	1	Lower limb	0	0	0	Bruises on the right Thigh	1	1	N
25	M	1	4	2		Lower limb	0	0	0	bruises on the right shoulder	1	1	N
26	M	1	3	2		Lower limb	0	18	0	Bruises on the head ,Chest pain	1	2	N
6	F	1	3	2	2	Head, Upper limb	0	0	0	Laceration on the left palm, head and arm	1	4	N
27	M	1	4			Upper limb, Lower limb	0	18	0	Bruises on both arm and leg	1	1	N
32	M	4				Lower limb	0	16	137	Painful left leg	1	1	N
33	M	4			1	Face and ENT	0	16	118	Laceration on the arm	1	4	N
35	M	4			2		0	0	116		1		N
29	M	6			3	Head	0	0	120	Multiple Laceration on the head	1	4	N
35		1	4	2		Head	0	0	120	Multiple Laceration on the head	1	4	N
37	M	1	8	1	1	Lower limb	0	22	107	Painful right leg	3	1	N
25	F	4				Upper limb	0	28	110	General body pain , Bruises on the right arm	1		N
25	M	1	1	1	2	Head	0	0	0	bruises and headache		1	N
32	M	4				Testis	0	0	116	Painful testis	1	1	N
25	M	4			1	Head	0	18	138	Laceration on the forehead	1	4	N
29	M	1	4	2	2	Dorsal or lumbar spine, Lower limb	0	16	134	Wound on right leg	1	4	N
	M	3			2	Head, Face and ENT	0	20	136	Laceration on the nostrils, fore head and eye	1	12	N
22	M	1	4	1	1	Lower limb	0	18	120	Laceration on the left leg	1	4	N
30	M	4			1	Lower limb	0	0	0	Laceration on right leg	1	4	N
22	M	4			1	Face and ENT	0	20	110	Epitaxis,Painful left eye	1	5	N
35	M	1	3	2	2	Face and ENT	0	18	130	chest pain	1	1	N
35	M	1	4	1	2	upper limb	0	20	110	Bruises on the hands and legs	1	1	N
15	M	1	4	2	1		0	22	110	Bruises on the palm	1	1	N
25	F	1	1	3	1	upper and lower imb	0	20	105	Pains on the arm and thigh	1	1	N
3	M	1	6	3	1	Head	0	0	0	Wound on the head		2	N
30	F	1	6	3	1	Face and ENT	0	0	130	bruises on the face	1	1	N
8	F	2				Lower limb	0	0	0	Wound on the left leg	1	2	N
22	F	4				Face and ENT Abdomen	0	0	120	Abdomen pain, Swollen mouth	1	2	N
17	M	1	4	2	1	Lower limb	0	20	114	Laceration on the left leg	1	4	N
68	M	1	4	2	2	upper limb	0	18	148	Pain on the left shoulder	1	1	N
		4			1	Face and ENT	0	18	120	wound on the right eye,general body pain		5	N
30	M	4			2	Face and ENT	0	18	120	Laceration under the chin	1	4	N
26	M	4			1	Head	0	0	0	Laceration on the forehead	2	4	N
22	F	3			1	Upper limb	0	0	0	Painful wound on the left arm	1	4	N
41	M	1	4	2	1	Upper limb	0	20	120	Multiple bruises on the left hand and right palm	1	1	N
	M	1	1	2	2	Head, Face and ENT	0	26	130	Laceration on the right eye brow, Bruises on the fore head	2	5	N
45	M	1	6	3		head, Lower limb	0	0	110	Bruises on face and left leg	1	2	N
22	M	1	1	1		Face and ENT	0	0	0	pain on both eyes	1	1	N
18	F	4			1	Head	0	28	129	Laceration on the scalp	1	4	N
35	F	2			1		0	22	111	Wound on the chin	1	4	N
8	M	2				Upper limb	0	0	0	Laceration on the left wrist	1	4	N
25	M	1	4	1		Face and ENT	0	0	0	Laceration of the right eye brow	1	4	N
	F	1				Lower limb	0	20	0	Bruises on both legs and occiput	1	2	N
7		1	4	3		head	0	0	0	Wound on the head	1	4	N
25	M	4				Upper limb	0	0	0	Laceration on the right wrist	1	4	N
25	F	1	1	2		Upper limb	0	0	0	Wound on the right wrist , Pain on the face	1	5	N
27	F	1	1			Head,	0	24	0	Laceration on the left side of the head	1	4	N
26	F	1	1	2		upper limb	0	24	0	Bruise and pain on the shoulder	1	1	N
35	M	1	1	1		head, upper limb	0	0	120	Laceration on the occiput and hand	1	8	N
24	M	4			1	Upper limb	0	0	0	Laceration on the index finger	1	4	N
30	M	4			1	Head, Face and ENT	0	0	125	Laceration on the scalp and left eye	1	8	N
25	M	1	4	2		Lower limb	0	0	0	fracture of the left femur	1	9	N
15	M	4				Cervical spine	0	0	0	Laceration on the face	1	4	N
5	F	1	4	3		Lower limb	0	0	0	Bruises on the leg	1	1	N
19	M	1	4	3			0	0	0	General body pain	1		N
23	M	6				Upper limb	0	24	125	Wound on the left thigh	1	4	N
37	M	5			1	Lower limb	0	30	139	Burn on the right leg	2		N
45	M	4				Head, Upper limb	0	20	138	Wounds on the occiput and elbow	2	8	N
25	M	1	6	3			0	0	129	Unconscious	1	N/A	N
58	M	1	1	2	1	Upper limb	0	0	131	deep Laceration on the left arm	1	4	N
	F	2				Lower limb	0	20	166	Wound on the left leg	1	4	N
44	M	1	3	2		Upper limb	0	0	0	Wound on the right middle finger	1	4	N
46	M	1				Lower limb	0	0	0	Pain on both legs	1	1	N
33	M	1	3	2		face and ENT	0	0	0	Laceration on the left side of the chest	1	4	N
24	F	4				head, Lower limb	0	0	110	Wound on the fore head, Bruises on the leg	1	5	N
7	F	3			1	Head	0	0	0	Laceration on the fore head	1	4	N
40	F	1	3	2	2	Lower limb	0	0	126	Wound on the right leg	1	4	N
37	F	4			2		0	0	147	General body pain	1		N
42	M	1	1	2	1	Chest	0	26	136	Chest pain	1	1	N
28	M	1	4	2	3	Lower limb	0	0	105	Pain on the leg	1	1	N
15	M	1	4		1	Upper limb	0	0	132	bruises on the right hand	1	1	N
22	M	1	4	1	1	Chest	0	0	128	Chest pain	1	1	N
8	M	2			1	Lower limb	0	28	0	Laceration on the right hand	1	4	N
11	F	2			2	Lower limb	0	24	0	Wound on the left leg	1	4	N
50	M	2			2	Head	0	26	134	ragged Laceration on the occiput	1	4	N
40	M	1	1	2	1	Lower limb	0	28	116	Fracture of the left femur and multiple bruises	2	9	N
7	F	3			2	Lower limb	0	26	0	Laceration on the right arm		4	N
22	M	4			1	Head	0	18	110	Puncture wound on the head	1	4	N
29	M	1	4	2	1	Head	0	20	110	Multiple bruises on the head	1	1	N
27	M	1	4	1	1	Chest	0	20	116	Chest pain	1	1	N
30	M	1	4	1	1	Chest, Abdomen	0	30	119	Chest and Abdominal pain	1	2	N
23	M	4			3	Cervical spine	0	22	100	Pain and bruises on the neck	1	1	N
15	M	4			3	Face and ENT, Dorsal or lumbar spine	0	32	110	Pains on the neck	1	1	N
64	M	1	4	2		Upper limb,Lower limb	0	26	299	Bruises on the hands and legs	1	1	N
32	M	1	4		3	Chest	0	20	100	Chest pain	1	1	N
5	F	4				Face and ENT	0	24	166	Nose and mouth bleeding	1	4	N
31	M	1	4	1	2	Lower limb	0	18	110	Laceration on the left leg	1	4	N
28	M	1	1	1		face and ENT	0	0	0	Chest pain, Wound on the nose	1	5	N
30	M	6			2	Lower limb	0	20	110	Deep Laceration on the left thigh	1	4	N
32	M	2			2	Upper limb	0	20	140	Wound on the 4th finger	1	4	N
26	M	1	1	2	1	Head, Upper limb	0	18	130	Laceration on the head and elbow	1	8	N
31	M	1	1	2	2	Head	0	20	140	Wound on the head	1	4	N
27	M	1	4	1	1	Lower limb	0	24	114	Laceration on left ankle with multiple Bruises	1	4	N
17	M	1	4	2	1	Upper limb	0	22	120	Bruises on the right arm	1	1	N
24	M	1	6	3	1	head, Lower limb	0	24	126	Bruises on the forehead ,Laceration on the thigh	1	5	N
23	M	1	4	2		Lower limb	0	26	120	Laceration on the left leg	1	4	N
26	M	1	3	2		head, Chest	0	24	147	Head trauma and Chest pain, Laceration the legs	1	75	N
	M	1	4	1	1	Head, Upper limb, Lower limb	0	26	120	bruises on the forehead,laceration on right palm and arm	1	5	N
35	M	1	3	2	1	Abdomen, Upper limb, Lower limb	0	0	0	Multiple Laceration on the left palm and Abdominal pain	2	5	N
23	M	1	4	2	2	Upper limb	0	24	148	Fracture of the right ulnar	1	9	N
22	F	4			2	face and ENT	0	22	122	Painfu leftl eye	1	1	N
48	M	1	4	2	2	upper limb	0	24	156	Bruises on the arm	1	1	N
20	M	1	4	1	2	Face and ENT	0	22	148	Laceration on the upper lip	1	4	N
22	M	1	4	1	2	Upper limb,Lower limb	0	20	127	Bruises on the arm and leg	1	1	N
32	M	4			2	Face and ENT	0	26	119	Toothache	1	1	N
36	M	1	4	2	1	Lower limb	0	22	138	dislocation of the right ankle	1	1	N
40	M	1	3	2	1		0	20	120		1		N
75	M	3			1	Lower limb	0	22	120	Bruises on the right foot	1	1	N
26	M	1	4	2	2	Dorsal or lumbar spine	0	24	110	Waist pain	1	N/A	N
34	M	6			2	Lower limb	0	0	132	Laceration on the jaw	1	4	N
27	F	1	4		2	head	0	0	113	Wound on the head	1	4	N
52	M	1	4	2		Lower limb	0	24	0	Laceration on the foot	1	4	N
19	F	2			2	Lower limb	0	0	0	pain on the left hand	1	1	N
22	M	1	3	1	1	Upper limb	0	0	160	Abrasion of the arm and toes	1	1	N
26	F	1	3	2	1	Lower limb	0	0	120	Pain on the shoulder, Laceration on the left toes	1	4	N
18	F	1	6	2	1	Upper limb	0	0	120	Mild tenderness over elbow and hips	1	1	N
38	M	1	3	1		Upper limb	0	0	120	Bruises and pain on the right arm	1	1	N
10	F	5			2	Upper limb	0	0	0	Burn	1	N/A	N
28	F	1	6	3	1	Lower limb	0	20	109	Bruises on the left leg	1	1	N
24	M	1	3	2		head, Upper limb	0	22	124	Bruises on the head and left arm	1	2	N
21	M	1	1	2	1	Upper limb, Lower limb	0	28	119	Bruises on the hand and leg	1	1	N
6	F	1	1			Headn Face and ENT, Lower limb	0	0	0	Multiple bruises on the head , leg and arm	1	2	N
18	M	1	4	2		Head, Dorsal or lumbar spine	0	0	115	Bruises on the head and back	1	2	N
24	M	1	4	1	1	Dorsal or lumbar spine, Lower limb	0	22	144	Waist pain, Bruises on the left leg and wound on the right leg	1	N/A	N
11	F	1	6	3	1	Lower limb	0	0	0	Bruises on the left leg	1	1	N
14	F	1	4	2	1	Lower limb	0	0	0	Bruises on the leg		1	N
60	F	3			1	Lower limb	0	20	144	Extensive Laceration on left leg	1	4	N
40	M	6			2	Lower limb	0	16	126	Wound on the right foot	1	4	N
65	F	3			1	Lower limb	0	0	0	bruises and pain on the left leg	1	1	N
24	F				1	Lower limb	0	20	107	Wound on left ankle	1	4	N
7	M	1	6	3	1	Face and ENT	0	26	0	Heamatoma on the scalp, Bruises on the face , Chest and wound on the left eye	1	9	N
28	M	6			2		0	15	143	Trauma	1	N/A	N
80	M	1	6	3		Face and ENT	0	20	74	Bruises on the face	1	1	N
23	F	4			1	Head	0	20	117	Laceration and bruises on forehead	1	4	N
19	F	4			1	Head, Cervical spine	0	22	117	Pain on the neck, headache	1		N
18	F	1	4	2	1	Lower limb	0	20	129	Open fracture of the tibia	1	6	N
35	F	1	8	2	1	Lower limb	0	20	144	Tenderness on the left hip	1	1	N
34	M	1	3	1	2	Cervical spine, Lower limb	0	20	144	Laceration on the face and thigh	1	8	N
21	F	1	1	2		Head, Cervical spine	0	0	91	Laceration on the scalp	1	4	N
45	M	1				Head, Face and ENT	0	0	0	Laceration on the scalp	1	4	N
26	F	4					0	0	133		1		N
	F	1	1	2		Dorsal or lumbar	0	0	155	Waist pain	1	N/A	N
16	M	1	6	3		Face	0	0	147	Bruises on face, general body pains	1	N/A	N
31	F	1	1	2		Lower limb	0	0	0	Laceration on right foot	1	4	N
27	F	4				Lower limb	0	0	100	Wound on the left and right legs	1	4	N
24	F	4				Abdomen	0	0	50	abdominal pain	1	1	N
28	M	1	4	1	1	Lower limb	0	0	120	Bruises on the legs	1	1	N
28	F	4			1	Head, Face and ENT	0	0	122	Head trauma, pain on the face	1	N/A	N
32	M	4			1	face and ENT	0	0	145	Wound on the nose	1	4	N
24	M	1	6	3	1	Head	0	28	117	Bruise on the head	1	1	N
5	M	1	6	3	1	Head	0	0	0	head Trauma , Laceration on forehead ,Multiple Bruises on the skin	4	N/A	N
19	F	4				Dorsal or lumbar spine	6	30	129	Unconscious , Bruises on the face and back	3	N/A	N
19	M	6			1	Upper limb	0	24	127	Crushed right 4th finger	1	4	N
14	M	1	6	3	1	Lower limb	0	22	110	Bruises on the left leg	1	1	N
40	M	1	4	1	1		0	33	130	Bruises on the whole body		1	N
27	M	1	8	1	1	Lower limb	0	0	0	Laceration on left leg	1	4	N
52	M	3			1	Upper limb	0	0	127	deep Laceration on the right arm	1	4	N
21	M	1				Face and ENT	0	0	134	Bruises on the face and hand	1	2	N
32	F	1	4	2	1		0	0	133	Bruises on the body	1	1	N
35	M	3			1	Upper limb	0	0	0	Closed fracture of femur	2	9	N
48	M	1	4	2	2	Lower limb	0	0	117	Bruises on the left leg	1	1	N
40	M	1	4	1	1	Lower limb	0	0	0	Bruises on both legs	1	1	N
40	M	4			2	Face and ENT	0	0	139	Painful swollen eye	1	1	N
39	M	1			1		0	0	127	Bruises on the body	1	1	N
40	M	4			2	Face	0	0	13	Epistaxis		4	N
28	M	1	6	3	2	cervical spine	0	0	120	Painful neck	1	1	N
18	M	4			2	head	0	0	127	Multiple bruises on the scalp	1	1	N
41	M	1	1	2	2	face and ENT	0	0	128	Laceration on the tongue and lips	1	4	N
23	F	1	1	2	2	Head	0	0	0	Heamatoma on the forehead	1	4	N
20	M	4			1	Face and ENT	0	32	110	Deep Laceration on the eye brow	1	4	N
28	F	1			1		0	0	0	Laceration on the jaw	1	4	N
30	M	1	8	1		Upper limb, Lower limb	0	0	0	Multiple bruises on the the arm and legs	1	1	N
24	M	1	4	2		Lower limb	0	22	141	Bruises and pain on the legs	1	1	N
40	M	1	4	2		head	0	24	134	Laceration on the occiput	1	4	N
31	M	1	8	1		Upper limb, Lower limb	0	0	131	Bruises on the palms and leg	1	1	N
30	M	1	3	2		Head, Upper limb, Lower limb	1	1	1	Laceration on the forehead, Bruises on the elbows and legs		5	N
5	F	2			3	Head, Cervical spine	0	30	0	pains on the neck	1	1	N
47	F	1	4	2	1	Head, Cervical spine	0	0	115	Painful right shoulder	1	1	N
18	M	1	3	2		Upper limb, Lower limb	0	0	129	Pain on left ankle, abrasion in the hand	1	1	N
19	F	1	8	2		Lower limb	0	18	124	Ragged Laceration on the left foot	1	4	N
34	M	1	6	3		Lower limb	0	24	123	Painful left leg	1	1	N
3	F	2			2	Upper limb	0	0	0	Wound on the right palm	1	4	N
30	F	1	4		1	Upper limb	0	30	110	Bruises and pain on the right hand	1	1	N
16	M	1	3	1	1	Lower limb	0	28	138	Painful right foot	1	1	N
8	M	1	4	2	1	Lower limb	0	0	0	Laceration on the right leg	1	4	N
48	F	1	4	2	1	Face and ENT	0	30	145	Laceration on the mouth with missing canin tooth	1	4	N
3	F	2			1	Head	0	0	0	Swollen forehead	1	1	N
	M	1	3	1	1	Head	0	0	0	head trauma	3	N/A	N
	M	1	3	1		Head	0	26	145	Head trauma, Laceration on left eye	3	N/A	N
17	F	1	4	2		Face and ENT	0	0	0	Bruises on the face	1	1	N
30	M	1	4	2		Head	0	24	120	Laceration on the head	1	4	N
20	M	4				Face and ENT	0	28	0	Laceration on the nose	1	4	N
23	F	4			1	Face	0	0	0	Laceration on the eye	1	4	N
28	M	1	1	1		Face and ENT, Chest	0	24	130	Bruises on both hands, chest pain	1	2	N
20	M	1	8	14		Cervical spine	0	24	0	Severe pain on the neck	1	1	N
20	M	1	1	2		Dorsal or lumbar spine	0	20	0	Waist pain	1	N/A	N
20	M	1	1	1		Face and ENT, Upper limb	0	20	0	Wound on the bridge of nose and elbow	1	2	N
30	M	5					0	24	120	Bruises on the body	2	1	N
1	M	2			2		0	0	0	General body pains	2	N/A	N
28	F	4				Head	0	0	110	Wound on the occiput	1	4	N
	M	1	4	1		Dorsal or lumbar spine	0	0	0	unconscious,Waist pain	2	N/A	N
16	F	1	3	2	2	Upper limb, Lower limb	0	36	100	Bruises on left shoulder, Pain on leg and buttocks	1	2	N
18	F	2			1	Upper limb	0	0	0	Laceration on the middle finger	1	4	N
14	M	2			1	Upper limb	0	0	0	Laceration on the right sole	1	4	N
74	M	3			2	Head	0	0	140	Wound on the forehead	1	4	N
17	M	1	3	1		Lower limb	0	22	101	Wound on the left knee cap		4	N
30	M	4				Face and ENT	0	0	147	Wound on the left eye brow		4	N
28	M	4			2	Head	0	24	125	Laceration on the scalp	1	4	N
33	M	3				Lower limb	0	22	147	close fracture of the right femur	2	6	N
46	M	6				Upper limb	0	18	138	Laceration on the thigh	1	4	N
26	M	4			2	Lower limb	0	0	110	Deep Laceration on the left hand	1	4	N
30	F	1	4	2	2	Face and ENT	0	22	110	Deep Laceration on the lip	1	4	N
46	M	1	4		1	Face and ENT	0	20	132	Laceration and swollen eye	1	4	N
51	F	4				Face and ENT	0	34	120	toothache	1	1	N
24	M	4				Head	0	30	120	Deep Laceration on the head	1	4	N
34	M	4				Head	0	32	130	Deep Laceration on the right leg	1	4	N
50	F	1	4	2	2	Lower limb	0	36	140	Deep Laceration on the chin	1	4	N
27	M	1	3	1	1	Lower limb	0	33	130	Bruises on the left leg	1	1	N
31	M	4			1	Lower limb	0	30	110	Deep Laceration on the left shoulder	1	4	N
3	F	6			2	Face and ENT	0	38	0	Bruises on the face		1	N
19	F	1		2	1	Lower limb	0	22	110	Painful right knee	1	1	N
3	F	1			2	Face and ENT	0	0	0	Painful lip	1	1	N
10	M	1	6	3	1	Lower limb	0	0	0	Wound on the left leg		4	N
22	M	1		1	1	Lower limb	0	16	123	Chest pain and pains on the leg	1	2	N
70	F	3			1	Cervical spine	0	20	130	Wound on the right eye brow	1	4	N
2	M	4			2	Face and ENT, Abdomen, Upper limb	0	20	0	Pains on the abdomen and arm, abrasion on the face	2	3	N
5	M	1	6		1	Head	0	0	0	Laceration and bruises on the left side of the head	1	4	N
45	M	2				Head	0	0	125	Laceration on the Head	1	4	N
34	M	1	6	3		Head	0	0	128	wound on the cheek	1	4	N
25	M	4			2	Head, Face and ENT	0	20	120	Wound inside the mouth and Pain on the head	1	5	N
29	M	1	3	1	1	Head	0	0	0	Wound on the left side of the head	1	4	N
32	M	4			1	Lower limb	0	20	138	Multiple bruises on the head	1	1	N
23	M	1	3	2	2	Head, Dorsal or lumbar spine, Lower limb	0	0	0	Bruises on the head, both hands and legs	1	2	N
22	M	1			2	Lower limb	0	20	120	Wound on the left leg	1	4	N
30	M	1			2	Upper limb	0	20	110	Wound on the left elbow		4	N
28	M	1	5	2	1	Head	0	20	130	Muliple bruises the scalp	1	1	N
26	M	1	4	1		Head	0	22	120	Bruises on the face	1	1	N
35	M	1	4	2	1		0	0	0	Semi conscious	2	N/A	N
33	M	1	4	2	3	Cervical spine	0	22	0	Pains on the neck	2	1	N
14	F	1	1	2	1	upper limb	0	20	112	Bruises on the body	1	1	N
25	M	1	4	1	1	Face an ENT	0	0	124	Wound on the chin	1	4	N
29	M	1	4	2	1	Head, Face and ENT, Upper limb, Lower limb	0	20	130	Multiple bruises on the whole body	1	1	N
24	M	1	3	1	1	head, Lower limb	0	0	130	Wound on the scalp and leg	1	8	N
34	M	1	4	1	1	Lower limb	0	22	110	Bruises on the right elbow and leg	1	1	N
5	F	2			2	Chest	0	0	0	Pain in the chest	1	1	N
45	M	4			2	Upper limb	0	32	140	Bruises and pain on the right hand	1	1	N
46	M	4				Lower limb	0	0	0	Laceration on the left arm	1	4	N
24	F	1	5	3	1	Head	0	24	129	Laceration on the left occipital region	1	4	N
23	M	1	1	2		Head,upper and lower limb,neck	0	0	146	head trauma	1	N/A	N
34	M	1	1	2		Head	0	0	0	Laceration on the scalp	1	4	N
84	F	3				Face and ENT	0	24	129	Wound on the jaw due to a fall	1	4	N
19	F	1	5	3	1	head, Face and ENT,	0	1	109	Multiple Laceration on the face, pain in the head and chest	1	6	N
33	M	1	1	1		Lower limb	0	20	70	open fracture of left femur	3	9	N
25	F	1			2		0	83	108	Unconscious	2	N/A	N
29		1	1	2	2	Head, Upper limb, Lower limb	0	0	0	Bruises on the waist, Deep Laceration on the head	1	5	N
34	M	1	5	3	1	Upper limb,Lower limb	0	20	130	Bruises the arm and foot	1	1	N
58	F	1	1	2	2	Lower limb	0	20	120	Laceration on the left leg, Bruises on the right knee	1	4	N
6	M	3			1	Head	0	0	0	Laceration on the head	1	4	N
4	F	1	3	3	1	Head, Upper limb	0	0	100	Head Trauma	1	N/A	N
20	M	1	4	1	2	Upper limb, Lower limb	0	20	125	Laceration and bruises on the left knee and arm	1	4	N
37	M	4			1	Face and ENT	0	26	110	Laceration on the eye brow	1	4	N
28	M	1				Face and ENT	0	28	120	Laceration on the lower lip	1	4	N
9	F	1	3	2	2	Head,Lower limb	0	0	0	Bruises on the face and ankle	1	2	N
25	M	2			2	Lower limb	0	22	125	Wound on left heel	2	4	N
30	M	6				Lower limb	0	20	124	Wound on the left foot	1	4	N
30	M	4			1	Head	0	22	117	Wound on the head	1	4	N
40	M	1	4	2	2	upper and lower imb	0	22	140	Bruises on the body		1	N
39	M	1	4	2		Lower limb	0	20	150	Fracture of right humerus	2	6	N
23	M	1	3	1	2	face and ENT	0	20	0	Multiple Laceration on the face	1	4	N
34	M	1	6	3	1	upper limb	14	32	141	Wound on the ring finger, Painful right hand	1	4	11
5	M	1	6	3		Lower limb	0	28	0	Genaral body pain, Bruises on the left ankle	1	N/A	N
20	F	4			1	whole body	0	0	121	pain on the jaw	1	1	N
31	F	1			1	Upper limb, Lower limb	0	0	0	bruises on the right hand and both knees	1	1	N
31	M	8			1	Upper limb	1						N
24	M	4				Head	0	0	0	Headache	1	1	N
20	M	1	4	1	1	Abdomen	0	32	110	Abdominal pains	1	1	N
24	M	1	3	1	1	Lower limb	0	0	0	Bruises on the right leg	1	1	N
14	M			8	2	Head	0	0	0	Laceration on the scalp	1	4	N
29	M	2			1	Lower limb	0	26	125	Wound on the left ankle	1	4	N
40	F	1	6	3	3	Lower limb	0	18	0	Laceration on the left leg	1	4	N
12	F	2			2	Lower limb	0	18	0	Puncture wound on the right big toe	1	4	N
	F	1	6	3	1	head, Lower limb	0	0	0	Swollen right knee , Wound on the forehead	1	5	N
44	F	3			1	Lower limb	0	0	156	Deep Laceration at the ankle due to fall	1	4	N
34	M	1	4	1	1	Lower limb	0	20	150	Laceration on the right leg and bellow the knee		4	N
34	M	4			3	Head, Face and ENT,Abdomen, Upper limb	0	22	130	Bruises on the face , hands and Abdomen		3	N
40	M	4			3	Head, Cervical spine	0	30	110	Haematoma on the occiput, Painful neck	1	5	N
20	M	1	4	1	2	Head	0	22	120	Laceration on the forehead	1	4	N
1	M	3			1	Head	0	42	0	Laceration on the forehead	2	4	N
29	M	1	4	1	2	Face and ENT, Lower limb	0	0	120	Laceration on the left foot and face	1	8	N
25	M	4			3	Head, Upper limb	0	20	120	Laceration on the head and right arm	2	8	N
33	M	1	6	2	3	Cervical spine	0	20	130	trauma to the head,right shoulder and ribs		N/A	N
35	M	1	5	3	1	Lower limb	0	0	0	Crushed injury on both knees	3	9	N
29	M	1	3	2		Upper limb, Lower limb	0	20	120	Bruises on both palms, Right Knees and both elbows	1	1	N
23	M	4			2	Head, Upper limb	0	24	114	Bruises on the forehead, right arm and general body pains	1		N
7	M	3			1	Upper limb	0	0	0	Painful left arm	1	1	N
25	M	2			2	Lower limb	0	20	0	Wound on the left leg	1	4	N
19	F	1	4	2	1	Lower limb	0	0	125	Pain on the right leg	1	1	N
43	M	2			3	Lower limb	0	0	0	Prick by a nail at the left toe		4	N
31	F	4			1	Head	0	32	119	Haematoma on the forehead	2	4	N
23	F	1	4	2		Lower limb	0	0	0	Buises on the left knee	1	1	N
61	F	1	4	2		Face and ENT, Upper limb	0	22	0	Bruisen on the face and arm	1	2	N
11	M	6				Lower limb	0	24	0	laceration on the left arm	1	4	N
30	F	2				Lower limb	0	28	0	Nail prick	1	N/A	N
35	M	1				upper and lower imb	0	20	167	Bruises on the face due to RTA	1	1	N
33	M	3				Dorsal or lumbar spine, Lower limb	0	20	135	Pain on both hips	3	1	N
11	M	3			2	Upper limb	0	0	0	Dislocation left elbow due to a fall	2	1	N
10	M	3			1	Face and ENT	0	0	0	laceration on the tongue	1	4	N
39	M	1	5	3	2	Face and ENT, Dorsal or lumbar spine	0	0	0	wound on the back, bruises on lips	1	5	N
39	F	8				Lower limb	0	0	0	Bruises on the left leg	1	1	N
10	F	4			2		0	0	0	Sexual assault ( Rape)	1	N/A	N
24	M	4			1	Face and ENT	0	0	0	Wound on the left jaw	1	4	N
23	M	4			2	Head	0	18	0	Head injury, Laceration on the face	2	75	N
34	F	4			1	Head	0	22	150	Head injuny	1	75	N
17	M					Lower limb	0	0	120	Laceration on the right foot	1	4	N
23	F	1	4	2	1	Face and ENT	0	0	0	Laceration on the lower lip, bruises on the face	1	4	N
33	F	1	1	2		Head	0	0	150	Headache,	1	1	N
34	F	1	1	2		Head	0	0	0	Headache	1	1	N
26	M	1	2			Haed, Lower limb	0	0		Head injury, wound on both shoulders	1	75	N
45	F	1	6	2		Face and ENT	0	0	120	Laceration on the arm and lip	1	8	N
37	F	2			2	Upper limb	0	0	120	Laceration on the thumb	1	4	N
40	F	1					0	0	0	Blood Transfusion	2	N/A	N
23	F	1	4	2		Upper limb	0	30	121	Bruises on the right hand		1	N
21	M	1	4	2			0	32	118	Multiple bruiseson the body	1	1	N
7	F	1	6	3	1	Face and ENT, Upper limb, Lower limb	0	31	0	Bruises on the face , head and knees	1	3	N
37	M	8			1	Lower limb	0	20	140	Painful left knee due to trauma at job site	1	1	N
42	M	1	4	1	2	Face and ENT	0	24	114	Laceration on left side of the face, arm and right big toe	1	8	N
30	M	1	4	2	2	upper limb	0	0	125	Laceration and bruises on both shoulders	1	4	N
38	F	1	3	2	2	Head	0	0	101	Laceration on the head	1	4	N
20	M	4				Head, Upper limb	0	0	107	Deep Laceration on the head and palm	1	8	N
75	F	1	6		1	Face and ENT, Chest	0	0	130	Laceration on lower lip	1	4	N
17	M	4			3	Chest and upper limb	0	0	0	Chest pain, bruises on the face	1	2	N
60	M	2			1	Upper limb	0	0	0	Laceration on the left thumb	1	4	N
28	M	1	3	2	1	Head,Lower limb	0	24	122	Deep Laceration on the head, bruises on ankle	1	5	N
28	M	1	3	2	2	Head, Upper limb, Lower limb	0	0	0	Laceration on the face, ,fracture on the right lower limb	2	13	N
32	F	1	4	2	1	Lower limb	0	0	0	Laceration on the left big toe	1	4	N
4	F	1	4	2		Head	0	0	0	Wound and bruises on the left side of the head	1	4	N
20	M	1	4	2		Lower limb	0	0	130	Bruises on the left hand	1	1	N
	M	1	4			Head Face and ENT	0	0	0	Laceration and bruises on the right arm and lips	1	4	N
16	M	1	1	2		Head Upper limb	0	0	120	Bruises on the left arm, Wound on the head	1	5	N
23	M	1	3	1	2	Lower limb	0	24	150	Fracture of the right fermur	2	9	N
18	M	1	3	2	1	Cervical spine, Lower limb	0	18	130	Chest pain, pain on the neck, right arm, bruise on the toes	1	3	N
32	M	1	4			Chest	0	0	150	Chest pain	2	1	N
40	M	4				Face and ENT	0	21	130	painful swollen left eye	1	1	N
7	F	1	6	3		Head,Lower limb	0	0	0	Multiple bruises on the knee and head	1	2	N
50	M	1	4	2	3	Lower limb	0	28	120	wound on the left leg	1	4	N
35	M	4			1	Head	0	30	110	Laceration on the head	1	4	N
26	M	4			2	Head	0	28	110	Puncture wound on the head	1	4	N
25	F	1	3	2	1	Upper limb, Lower limb	0	0	0	Bruises on the arm and legs	1	1	N
6	F	3			1	Head	0	28	0	Laceration on the occiput	1	4	N
9	F	1	4	2	2	Face and ENT	0	0	0	Bruises on the face	1	1	N
34	F	1	4		1	Upper limb, Lower limb	0	22	110	Bruises on right elbow, Pain on the left knee	1	1	N
26	M	1	3	2		Upper limb	0	20	130	Bruises on the right elbow	1	1	N
28	F	2			1	Face and ENT	0	20	110	Laceration on the right arm	1	4	N
62	M	1	6	3	1	Face and ENT	0	16	160	Laceration on left upper eyelid	1	4	N
32	M	1	4	1	2	Upper limb	0	20	130	Amputated finger	1		N
32	F	1	4	2		upper limb	0	0	0	Laceration on the palm	1	4	N
	M	1	5	3	1	Upper limb	0	10	110	Fracture of the left humerus	2	9	N
	M	1	5	3	1	Lower limb	0	20	90	Fracture of the right femur	2	9	N
21	M	1	5	3	1	Upper limb, Lower limb	0	21	100	Bruises on the hands and face	2	2	N
26	M	1	3	1	1	Upper limb	0	0	110	Bruises on the right arm	2	1	N
24	M	1	4	1		face and ENT, Upper limb	0	0	120	Bruise on the hands and face	1	2	N
19	F	4			2	Face	0	30	110	Painful swollen potruding eyes	1		N
41	M	4			2	Lower limb	0	0	110	Puncture wound on the right thigh	1	4	N
36	F	4			2	Face and ENT	0	0	110	Wound on the lips	1	4	N
29	F	1	6	3		lower limb	0	0	140	Pain on the shoulders	1	1	N
32	M	4			2	Head, Face and ENT	0	0	120	Wound in the mouth, Pain on the head	1	5	N
	M	1	4	2	2	Upper limb, Lower limb	0	0	0	Wound on the knee and elbows	1	4	N
18	M	1	6	3	2	Upper limb	0	0	127	Bruises on the right hand and arm	1	1	N
1	M	1	1	2		upper and lower imb	0	0	0	Laceration and bruises on the left leg	2	4	N
3	M		8				0	0	0	No physical sign bite			N
8	F	4			2		0	0	0	rape	1	N/A	N
13	F	4			1		0	0	0	rape	1	N/A	N
42	F	3			1	Upper limb	0	0	0	Fracture of the ulnar and radius	2	9	N
7	F	3			1	Face	0	30	0	Penetrating wound on the upper lip	1	4	N
21	M	1	4	1		Lower limb	0	0	0	Buises on the right leg		1	N
23	M				1	Lower limb	0	0	0	Pain in the right ankle	1	1	N
32	M	1	2	1	3	Upper limb	0	0	135	Bruises on both hands	1	1	N
17	F	1	4	2	1	Lower limb, upper limb	0	32	112	Bruise on the scapular and right leg	1	2	N
	M	4			2	Dorsal or lumbar spine	0	22	0	Punctured wound on the back	1	4	N
	M	3			2	Face and ENT	0	21	130	Laceration on the right side of the face	1	4	N
25	M	4			2	Head	0	0	130	Bruises on the occiput	1	4	N
25	M	1	4	1		Face and ENT	0	23	140	Laceration on the eyelid	1	4	N
53	F	1	4	2		Face and ENT,Lower lomb	0	32	121	Wound on the left side of the face and leg	1	8	N
45	M	1	4	2	1	Head, Face and ENT	0	0	139	Deep Laceration on the eye brow, Multiple bruises on the head	1	5	N
26	F	1	4	2	1	Head, Face and ENT	0	0	122	Deep Laceration on the head and under nose	1	8	N
30	M	1	4	2	1	head, Lower limb	0	0	120	Deep Laceration on the forehead, bruise on the right ankle and right knee	1	5	N
19	M	1	4	1	2	Lower limb	0	0	122	Open fracture of the left tibia	2	9	N
27	M	4	4	1		Lower limb	0	0	122	Open fracture of the left femur	2	9	N
26	M	1	1	1	2	Lower limb	0	0	0	Multiple bruises on the scalp	1	1	N
34	M	2			2	Lower limb	0	0	120	Wound on the right foot	1	4	N
23	F	4			2	Head	0	0	0	Headache and pain in the eyes		2	N
22	M	6			1	Upper limb	0	20	0	Laceration on the left middle finger	1	4	N
10	M	8			1	Face and ENT	0	0	0	painful Wound on the left eye brow	1	4	N
19	F	2				Upper limb	0	0	0	wound on the left index finger	1	4	N
38	M	5			2	Upper limb, Lower limb	0	0	0	Bruises on the left arm and legs	1	1	N
30	F	1	3	2	2	Head, Upper limb, Lower limb	0	0	0	Fracture of the right tibia, Wound on the toe, head injury	2	75	N
14	F	1	3	2	1	Cervical spine	0	24	0	Laceration on the right eye brow	1	4	N
18	M	2			1	Upper limb	0	18	110	Laceration on the right Thumb	1	4	N
9	M	8				Face and ENT	0	0	0	painful left eye	1	1	N
50	F	1				head	0	0	110	haematoma on the head	1	4	N
50	M	1				Upper limb and head	0	36	120	Pain on the hand and shoulder	1	1	N
35	M	1	4		2	Upper limb, Lower limb	0	37	122	Bruises on the leg and hand	1	1	N
38	F	1			2	Lower limb	0	0	120	Laceration on the right leg	1	4	N
19	F	4			3	Dorsal or lumbar spine Abdomen	0	0	0	Abdominal and waist pain	1	1	N
35	M	1			1		0	0	0	Unconscious, Wound on the elbow, bruises in the arm	1	N/A	N
42	M	1				head, Lower limb	0	22	0	Bruises on the head, pain on the left ankle	1	2	N
48	F	2				Upper limb	0	20	0	Laceration on the right arm	1	4	N
18	F	1	6	3	1	Upper limb	0	18	0	bruises on the fingers	1	1	N
16	F	1	1	2	1	Lower limb	0	18	0	Bruises on the left leg	1	1	N
3	F	1	6	3	1	Face and ENT, Lower limb	0	0	0	Bruises on the lip and left knee	1	1	N
22	M	1	3	1	1	Face and ENT	0	0	0	Laceration on the lip	1	4	N
23	F	1			2	Chest	0	0	0	Bruises on the left knee	1	1	N
28	M	1				head, Lower limb	0	0	0	Bruises on the head and jaw	1	1	N
6	m	1	6	3		Abdomen	0	0	0	Bruises on the left side of abdomen	1	1	N
20	F	4				Face and Ent	0	0	0	Nose Bleeding	1	4	N
26	M	8				upper limb	0	0	0	Swollen bite	1		N
36	M	4				Face and ENT	0	0	0	Laceration on the upper lip	1	4	N
34	M	4				Head	0	0	0	Laceration on the head		4	N
38	M	1				Lower limb	0	24	0	bruises on the left ankle		1	N
34	F	4			2	Lower limb	0	76	120	Pain on the right knee and ankle	1	1	N
32	M	4			2	Lower limb	0	0	120	Deep Laceration on the left leg	1	4	N
27	M	4				Head	0	0	0	Haematoma on the head		4	N
25	M	3				Dorsal or lumba spine	0	28	120	Trauma on the back and waist pain	1	N/A	N
35	F	8			2	Upper limb	0	0	0	Dislocation of right wrist	2	1	N
19	M	1	2	2	2	Lower limb, upper limb and chest	0	24	114	Lacerated wound on the right thigh,Wound on the right arm , chest pain	1	5	N
11	F	3			2	Face and ENT	0	24	0	Laceration on the left eye brow	1	4	N
2		3			2	Head	0	0	0	Deep Laceration on the forehead	1	4	N
40	F	4			2	upper limb	0	0	0	deep Laceration on the left middle finger	1	4	N
35	M	6			2	Upper limb	0	0	0	Deep Laceration on the left ring finger	1	4	N
26	M	1	3		1	Fave and ENT, Upper limb,Lower limb	0	20	0	Multiple bruises on the face , fingers and knees	1	2	N
29	M	8				Dorsal or lumba spine	0	0	0	Bruises on the back and shoulders	2	2	N
35	M	1				Chest,Lower limb	0	0	0	Chest pain and bruises on the knee	1	2	N
28	F	1				Face and ENT	0	0	138	Bruises on the face		1	N
42	F					Cervical spine Lower limb	0	0	0	Bruises on the leg, Face, waist pain	1	3	N
35	F	1				Lower limb	0	0	127	Painful legs		1	N
25	M	1	3	2	1	Dorsal or lumba spine	0	0	120	Waist pain	1	1	N
4	M	1				Lower limb	0	0	0	Fracture of the left fibula	3	9	N
19	M	3				Dorsal or lumbar spine	0	0	110	severe waist and abdominal pain	2	2	N
35	M	3	0			Chest	0	0	110	Chest pains	1	1	N
26	M	8				Lower limb	0	0	0	deep Laceration on the right leg	1	4	N
18	F	1	4		1	Head	0	0	0	Bruises on the left shoulder and swelling on the head	1	2	N
10	M	3					0	0	0	Fall from a height		N/A	N
2	F	3				Pelvic region	0	0	0	friction on the vagina		N/A	N
39	F	1	1	2		Head and lower limb	0	0	110	Bruises on both arms, Trauma to the head	1	75	N
18	M	4				Face and ENT	0	0	0	Laceration on the left eyelid	1	4	N
21	M	1	4	1		Fave and ENT	0	0	100	Laceration on the left eyelid	1	4	N
16	M	1	3	2	2	Chest	0	0	0	Laceration on the right knee	1	4	N
17	M	1		2		Lower limb	0	0	0	Bruises on the right knee	1	1	N
11	M	4			4	Lower limb	0	0	0	Painful left leg	1	1	N
16	M	1	4	2	2	Head, Dorsal or lumbar spine	0	0	0	Laceration on the head,Bruises on the back	1	5	N
29	F	1	3	1			0	0	0		1		N
F	F	1				Lower limb	0	0	0	deep Laceration and bruises on the left leg	1	4	N
25	M	1	4	2	1	Dorsal or lumbar spine	0	0	110	Back and waist pain	1	N/A	N
11	F	1	1		1	Head	0	0	0	Bruises and haematoma on the head	1	4	N
27	M	1	1	2	1	head, Lower limb	0	0	160	Deep Laceration on the occiput, bruises on the leg	1	5	N
23	M	1	6	3		Lower limb	0	0	0	Bruises on the legs	1	1	N
21	F	1	3	2		upper limb	0	0	0	Bruises on the right and left hand	1	1	N
23	F	4			2	Head	0	0	146	Deep Laceration on the forehand	1	4	N
28	M	1	4	1	2	Head,Upper limb	0	0	0	Bruises on the forehead and arm	1	2	N
	F	1	6	3	2	Head, Dorsal or lumbar spine	0	0	0	Wound on the occiput and back pain	1	5	N
18	M	3			2	Chest	0	0	0	Chest pain	1	1	N
19	F	1	6	2	2	head, Lower limb	0	0	0	Bruises on the left big toe, Pain on the occiput	1	2	N
15	F	1				Head	0	0	0	Haematoma and Bruises the occiput	1	4	N
12	M	1	3	2	1	Face and ENT	0	0		Laceration on the chin and lip	1	4	N
13	M	1	3	2	1	Head, Upper limb	0	0	0	Pain on theleft arm and right thumb	1	1	N
35	M	1	1	2	2	Face and ENT	0	0	0	Bruises on the face Wrist and lip	2	2	N
2	M	5				Head	0	0	0	Bruises on the head	2	1	N
		8			2	upper limb	0	0	0	pain on the left shoulder	1	1	N
42	F	8			2	Lower limb	0	24	0	Inflammed left leg		1	N
50	F	1	1	2	1	Face and ENT	0	0	110	Laceration on the left eye	1	4	N
40	M	1	3	2	1	Lower limb	0	24	0	Painful wound on the left ankle	1	4	N
20	M	4				Face	0	0	125	Deep Laceration on the right eye brow	1	4	N
3	M	5			1	Head	0	0	0	Burns on the buttocks, head (2°)	2	2	N
12	M	1	5	3		Lower limb	0	0	0	Painful left leg and Wound on the knee	1	4	N
22	M	4			3	Face and ENT	0	0	110	Swollen lip, woud in the mouth	1	4	N
22	M	1	3	1	1	Lower limb	0	0	120	Bruises on the left toe and right leg	1	1	N
21	F	1	1	2	1	Head, Upper limb	0	22	124	Bruises on the head and right arm	1	2	N
28	M	1	1	2	1	Face and ENT, lower limb	0	0	133	Wound o the left arm and mouth	1	8	N
3	M	4			1	Head	0	0	0	Laceration on the head	1	4	N
2	F	1	6	3	2	Face and ENT	0	0	0	Nose bleeding, Semiconscious	1		N
41	M	1	5	3	2	Head	0	0	0	Laceration on the head	1	4	N
23	M	4			1	Head	0	0	0	Laceration on the head	1	4	N
26	M	1	1	1		face and ENT, upper limb	0	0	0	Bruises on the chin and left arm	1	2	N
23	M	6			2	Upper limb	0	0	110	Laceration on the thumb	1	4	N
23		1	6	3	2	Lower limb	0	0	0	Traumatized leg	1	N/A	N
28	M	1	4	2	1	Upper limb, Lower limb	0	0	0	Bruises on both arm, Laceration on the left knee	1	4	N
3	F	1	5	3	1	Lower limb	0	0	0	Laceration and bruises on both legs	1	4	N
37	F	4			2	Head	0	0	0	bruises on the head	1	1	N
34	M	8			1	Lower limb	0	0	0	Laceration on the left leg	1	4	N
11	M	1	5	3	1	Lower limb	0	22	0	Open fracture of the tibia	3	9	N
65	F	1	4		1	Face and ENT	0	0	144	Painful wound beside the right eye	1	4	N
20	F	1	4	2	1	Upper limb	0	0	0	Bruises on the right hand	1	1	N
23	F	1	4		1	Abdomen	0	0	0	Bruises on the abdomen	1	1	N
16	F	1	3		1	Lower limb	0	0	120	Fracture of the right leg, Laceration on the right knee	1	9	N
16	F	1	3	2	1	Lower limb	0	0	110	Bruises on the right knee	1	1	N
33	F	1	3	2	1	Face and ENT, Chest	0	0	130	Wound on the face ,Chest pain	1	5	N
21	M	1	6	2	1	Face and ENT	0	0	130	Chest pain, Bruises on the face	1	2	N
23		1	3	1	1	Lower limb	0	0	0	Bilateral femural fracture	3	9	N
35	F	1	3	2	1	Lower limb	0	0	0	pain on the right leg	1	1	N
25	M	1	6	1	2	Lower limb	0	0	0	Bruises on the left leg	1	1	N
32	F	1	4	2		Head, Upper limb	0	0	0	Bruises on the hand, Pain in the head	1	2	N
51	F	1	4	2		head, Lower limb	0	0	0	Pain in the head, bruises on the right knee	1	2	N
33	M	1	3	2		Head, Face and ENT	0	0	0	Pain on the forehead, Swollen right eye	1	2	N
21	M	1	3	1		Head	0	0	0	Bruises on the head	1	1	N
23	M	8			1	Lower limb	0	30	120	Wound on the left foot	1	4	N
45	F	2			2	Lower limb	0	18	130	Nail prick under the right foot	1	4	N
37	M	4			1	Face and ENT, Upper limb	0	22	110	Bruises on the arm and face	1	1	N
22	M	1	4	2	1	Upper limb	0	18	120	Bruise on the right arm	1	1	N
24	M	1	4	2	1	Upper limb	0	18	120	Bruises on the right arm	1	1	N
19	M	1	4	2	1	Upper limb	0	18	120	Bruises on the arm and palm	1	1	N
20	M	1	4	2	1	Upper limb	0	0	120	Wound on the right finger	1	4	N
32	F	1	4	2	1	upper limb	0	20	130	Bruises on the left arm	1	1	N
	M	1	6	3	1	Lower limb	0	22	18	Open fracture of the left femur	2	9	N
26	M	8			3	Lower limb	0	24	110	Fracture of the right tibia and fibula	2	9	N
30	M	1	4	2	3	Dorsal or lumbar spine	0	20	123	pain on the lumbar region	1	1	N
25	F	4			2	Head	0	20	110	Deep wound on the left side of the fore head	1	4	N
33	M	4			2	Head, Upper limb	0	20	120	Wound on the side of the head, pain on the left hand	3	5	N
30	M	8			2	Upper limb	0	20	20	Wound on the left hand	3	4	N
8	M	1	6	3	1	Head,Face and ENT	0	0	0	Bruises on the jaw, Headache	1	2	N
7	F	1	6	3		Face and ENT	0	0	0	Laceration on the chin, Wounds on body	1	8	N
21	F	1	4	2		Head	0	18	124	Bruises on the head	1	1	N
25	M	1	1	2	1	Head, upper and lower limb	0	0	120	Multiple bruises	1	N/A	N
48	M	1	4	2		Chest	0	22	110	Chest pain	1	1	N
	M	1		2		Lower limb	0	0	140	Multiple bruise and Laceration on the right ankle	3	4	N
	M	1		2			0	0	0	No sign of life	3	75	N
14	F	4			1	Face end ENT	0	0	102	Deep Laceration on the eye brow	1	4	N
17	F	1	4	2	1	Head, Dorsal or lumbar spine	0	32	112	Bruises on the scapula	1	1	N
	M	4			2	Dorsal or lumbar spine	0	22		Puncture wound on the back	1	4	N
	M	3			2	face and ENT	0	21	130	Laceration on the right side of face	1	4	N
25	M	4			1	Head	0	0	130	Bruises on the occiput	1	1	N
28	M	1	4	1		Face and ENT	0	23	140	Laceration on the upper eyelid	2	4	N
53	F	1	4	2		face and ENT , Lower limb	0	32	121	Wound on the face and left leg	2	1900-01-08	N
45	M	1	4	2	1	Head, Face and ENT	0	0	13	deep Laceration on the eye brow, multiple bruises on the head	1	5	N
26	F	1	4		1	Head, Face and ENT	0	0	122	Deep Laceration on the head and under the nose	1	8	N
30	M	1	4	2	1	head, Lower limb	0	0	120	deep Laceration on the forehead, bruises on the right ankle and right knee	1	5	N
19	M	1	3	1	2	Lower limb	0	0	110	Open frature on the left leg	3	9	N
27	M	1	4			Lower limb	0	0	122	Open fracture on the left ankle	2	9	N
26	M	1		1	1	upper and lower imb	0	0	0	Multiple bruises	1	N/A	N
34	M	2			2	Lower limb	0	0	120	Wound on the sole of the foot	1	4	N
23	F	4				Head, Face and ENT	0	0	0	Headache, pain on the left eye	1	2	N
22	M	6			1	Upper limb	0	20	0	Lacerated wound on the left middle finger	1	4	N
10	M	2			1	Face and EBT, Chest	0	0	0	Puncture wound on the left eye brow	1	4	N
15	F	2					0	0	0		1		N
38	M	5			2	Upper limb, Lower limb	0	0	0	Bruises on the thigh and arms	1	2	N
30	F	1	3	2	1	head, Lower limb	0	0	0	Open fracture on the right leg, head trauma	2	10	N
34	F	1	4	2	1	Head, Face and ENT	0	24	0	Multiple Laceration on the forehead and face	1	8	N
18	M	2			1	Upper limb,	0	18	120	Laceration on the right thumb	1	4	N
15	F	2			2	Lower limb	0	0	0	Nail prick on the sole		4	N
9	M	4				Face and ENT	0	0	0	Trauma to the left eye	1	1	N
50	F	1				Head	0	0	0	Swelling on the head, Haematoma	1	4	N
35	M	1	4		1	Upper limb, Lower limb	0	0	122	Bruises on the leg and hand	1	1	N
38	M	1			2	Lower limb	0	0	120	Laceration on the leg	1	4	N
50	M	1				Upper limb	0	0	120	Pain at the shoulder and right hand	1	1	N
1	F	4			3	Dorsal or lumbar spine	0	0	0	abdominal and waist pain	1	N/A	N
35	M	1			1	Upper limb	0	0	0	Bruises on the elbow and finger	2	1	N
42	M	1				head, Lower limb	0	22	0	Bruises on the left hand, pain at the left ankle	1	1	N
18	F	2				Upper limb	0	20	0	Laceration on the right arm	1	4	N
18	F	1	4	2	1	Upper limb	0	18	0	Bruises on the fingers	1	1	N
16	F	1	4	2		Lower limb	0	18	0	Bruises on the leg	1	1	N
3	F	1	6	3	1	Face and ENT, Lower limb	0	0	0	Bruises on the mouth and knee	1	2	N
12	M	1	3	1	1	Face and ENT	0	0	0	Laceration on inner aspect of lip	1	4	N
23	F	1				Lower limb	0	0	0	Bruises on the left knee	1	1	N
28	M	1			1	head, Face	0	0	0	Bruises on the head and face	1	2	N
6	M	1	6	2	2	Abdomen	0	0	0	Bruises on the abdomen	1	1	N
60	F	4				Upper limb	0	0	0	Laceration on the arm	1	4	N
20	F	4				Face and ENT	0	0	0	Epistaxis	1	4	N
26	M	2					0	0	0		1		N
34	M	4				Head	0	0	0	Laceration on the head	1	4	N
38	M	1				Lower limb	0	24	0	Trauma to the left ankle	1	N/A	N
34	F	1	4	2	2	Lower limb	0	0	120	Painful right knee and ankle	1	1	N
32	M	4			1	Lower limb	0	0	120	Deep Laceration on the leg	1	4	N
27	M	4				Head, Face and ENT	0	0	0	Haematoma on the head and face	1	8	N
		3				Cervical spine, Dorsal or lumbar spine	0	0	120	Trauma on the hael waist pain	1	N/A	N
1	M	1			2	Chest,Upper limb, Lower limb	0	0	0	Lacerated wound on the right thigh,Wound on the right arm , chest pains	1	5	N
26	M	7			1	Dorsal or lumbar spine	0	22	0	Stabed wound on the left side of the back	1	4	N
11	M	3			2	Face and ENT	0	24	0	Lacerated wound on the left eye brow	1	4	N
2	M	3			2	Head	0	0	0	Deep Laceration on the forehead	1	4	N
40	F	4			2	Upper limb	0	30	0	wound on the left arm	1	4	N
35	M	6				upper limb	0	0	0	Deep Laceration on the fingers	1	4	N
9	F	2			1	Upper limb	0	0	0	Wound on the left thumb	1	4	N
26	M	1	3	1	1	Head, Face an ENT, Upper limb, Lower limb	0	0	0	Multiple bruises on the right side of face , Right hand and chest pain	1	3	N
26	M	6				Lower limb	0	0	0	Lacerated wound on the left leg	1	4	N
29	M	7			1	Dorsal or lumbar spine	0	0	0	Bruises on the back and buttocks	1	1	N
5	M	3				Face	0	0	0	Laceration on the eye brow	1	4	N
35	M	1				chest and lower limb	0	0	0	Chest pain , Bruises on the knee	1	2	N
25	F	1				Face and ENT	0	0	0	Bruises on the eyelid	1	1	N
42	F	1				Cervical spine, Lower limb	0	0	0	Bruises on the legs, waist pain	1	N/A	N
25	M	7			1	Lower limb	0	0	120	Deep Laceration on the buttocks	1	4	N
	M	1				Lower limb	0	0	110	Bruises on the left leg	2	1	N
19	M	3				Cervical spine, Face and ENT, Abdomen	0	0	110	waist pain, abdominal pain, wound on the chin	1	N/A	N
35	M	3				Chest	0	0	110	Chest pain	1	1	N
28	M	7				Head, Upper limb	0	0	110	Bruises on the hand and head	1	2	N
26	M	6				Lower limb	0	0	0	Deep Laceration on the right leg	1	4	N
18	F	1			4	Head, Dorsal or lumba spine	0	0	0	Bruises on the shoulder, Swelling on the head	1	2	N
2	F	3				Pubic region	0	0	0	Laceration on the labia of the vigina	2	4	N
26	F	1	1	2		Lower limb	0	26	0	Laceration on the left leg	1	4	N
26	F	1	1			Lower limb	0	0	0	Laceration on the right ankle	1	4	N
	F	1				Lower limb	0	0	0	Laceration on the right thigh	1	4	N
39	F	1	1			Upper limb	0	0	110	Bruises on the left arm	1	1	N
18	M	7				Face an ENT	0	0	120	laceration on the left upper eye	1	4	N
21	M	1	4	1		face and ENT	0	0	100	Laceration on the eyelid	1	4	N
17	M	1	3	2	1	Lower limb	0	0	0	Bruises on the right knee	1	1	N
11	M	3			3	Lower limb	0	0	0	Pain on the left leg	1	1	N
16	M	1	4	2	1	head, Upper limb	0	0	0	Laceration on the head and bruises on the back and elbow	1	5	N
29	F	1	3	1			0	0	0		1		N
	F	1	3	2		Lower limb	0	0	0	Deep Laceration on the left leg	1	4	N
25	F	1	4	2	1	Dorsal or lumbar spine	0	0	110	Back and waist pain	1	N/A	N
11	F	1	1	3		Head	0	0	0	Bruises and haematoma on the head	1	4	N
27	M	1	1	2	1	head, Lower limb and chest	0	0	160	Chest pain, haematoma and Laceration on the occiput	1	5	N
22	M	1	6	3		Lower limb	0	0	0	Bruises on the left leg	1	1	N
40	F	4				Head	0	0	0	Swollen forehead	1	1	N
		4			2	upper limb	0	0	0	traumatized Shoulder	1	N/A	N
20	M	4				Chest and face	0	0	125	Deep Laceration on the eyelid, chest pain	1	5	N
2	M	5				Lower limb	0	0	0	2° burn on buttocks	2	4	N
23	M	4			1	Head	0	0	0	Laceration on the head	1	4	N
23	M	2			2	Upper limb	0	0	110	Laceration on the left thumb	1	4	N
65	F	1	4	2	1	Face and ENT	0	0	144	Painful wound on the right eye	1	4	N
21	M	1	3	2	1	Face and ENT , Chest, Upper limb	0	0	130	bruises on both hands , Chest pain ,	1	2	N
30	M	1	2	1	3	Cervical spine, Chest	0	20	140	Laceration on the neck	1	4	N
24	F	3			1	Upper limb	0	20	120	Severe pain on the right elbow	1	1	N
22	F	4			2	Lower limb, and dorsal spine	0	0	120	Deep Laceration on the back and ankle	1	8	N
21	F	1	4	2		Lower limb	0	0	130	Deep Laceration on the ankle	1	4	N
24	M	1	2	2		head, Lower limb	0	24	140	Pains on the head and left leg	2	2	N
24	F	1	2	2		Head Face and ENT	0	25	130	Epistaxis	2	4	N
24	M	4			2	face and ENT	0	0	0	Swollen left jaw,bleeding from the mouth	1	4	N
8	M	1	4	2		face and ENT	0	0	0	Crushed face	4		N
	F	1	4	2	1	Head, Face and ENT	0	0	0	Bruises on the face	1	1	N
40	M	1	4	2	1	upper limb	0	20	120	Laceration on the hand, bruises on the body	1	5	N
	M	4			1	Face and ENT	0	18	120	Trauma on the left eye	1	N/A	N
34	M	1	5	3	2	cervical spine	0	20	120	Trauma to the back of the neck, waist and shoulder	1	N/A	N
25	M	4			1	Dorsal or lumba spine, Upper limb	0	24	110	Bruise and pain on the back and left arm	1	2	N
19	M	4			1	Cervical spine	0	22	130	Laceration on the back of the neck	1	4	N
27	M	7				Upper limb	0	0	157	Painful wound on the right arm	2	4	N
27	M	7				Abdomen	0	0	0	painful wound at the abdomen	2	4	N
32	M	2			1	Head	0	0	120	Deep Laceration on the head	1	4	N
31	F	1	4	2	1	Lower limb	0	0	120	Bruises and pain on both legs	1	1	N
37	F	1	1	2		Head, Upper limb	0	1		Laceration on the right arm,bruises on the head		5	N
28	F	1	1	2	2	face and ENT, Upper limb	0	18	115	Trauma on the left eye , pain on the nose , arm and mouth	1	N/A	N
23	M	4			2	Face and ENT	0	12	110	Swollen left eye, General body pains	1	N/A	N
5	M	1	1		2	Head,Face and ENT	0	0	0	Bruises on the forehead and lower lip,pain on the right hand	1	3	N
1	F	5				Head, Face and ENT, Lower limb	0	0	0	Bruises on the scalp, forehead, neck, back and both hands	2	3	N
32	F	4				Lower limb	0	0	110	Laceration on the left arm, Bruises on the both hands	1	4	N
29	F	4				Face and ENT, Lower limb	0	0	120	Pain on the face , General body pains, wound on the left foot	1	N/A	N
16	M	3				Lower limb	0	0	120	Deep Laceration on the left knee	1	4	N
24	M	4				Face anr ENT	0	0	120	Wound on the left arm	1	4	N
43	M	1	3	1	1	Lower limb	0	24	150	Laceration on the left leg and both arms	1	4	N
20	M	1	5	1	1	Lower limb	0	20	110	Laceration on the left leg	1	4	N
7	F	1				Upper limb	0	24	0	Bruises on the left arm	1	1	N
23	M	1				Head	0	22	120	Laceration on the forehead	1	4	N
22	M	1		1		upper limb	0	24	110	Bruises on the right shoulder	1	1	N
36	M	1		1		Head	0	22	100	Wound on the forehead	1	4	N
43	M	2			2	Upper limb	0	20	130	Laceration in the left palm	1	4	N
50	M	3				Face and ENT	0	22	120	Facial Laceration	1	4	N
29	M	1	3	2	1	Lower limb	0	18	150	trauma at the left leg	1	N/A	N
30	M	1	3	2	1	head, Lower limb	0	20	120	Bruises on both legs and occiput	1	2	N
25	M	4			1	Head	0	20	120	Laceration on the left side of the head	1	4	N
15	M	2			1	Lower limb	0	24	100	wound on the right leg	1	4	N
24	F	1	3			Lower limb	0	18	120	Trauma on the left foot	1	N/A	N
30	M	1	4	2	1	Lower limb	0	20	120	Wound on the right leg	1	4	N
38	M	1	7	1		whole body	0	16	100	General body pains	1	N/A	N
22	F	4			1	Head	0	16	120	Wound and pain on the head	1	4	N
52	F	1	3	2	1		0	20	150	Multiple bruises	1	N/A	N
32	M	1	6	1	2	Face and ENT, Lower limb	0	20	120	Bruises on both arms and left leg	1	1	N
40	M	1	5	2	1	whole body	0	24	120	General body pains	1	N/A	N
32	M	1	3	2	1	Face and ENT, Lower limb	0	20	120	Bruises on the lips, pains on both legs	1	2	N
16	F	1	3	2	1	Upper limb, Lower limb	0	20	100	Bruises on the left arm and legs	1	1	N
19	M	2			1	Lower limb	0	12	120	Wound on the right foot	1	4	N
44	M	1	3	2	1	Lower limb	0	16	150	Laceration on the right big toe	1	4	N
58	M	1	4	3	1	Face and ENT, Upper limb, Lower limb	0	22	110	Laceration on the right eyelid, bruises on the right knee, hand and forehead	1	6	N
72	M	1	8	2	1	Upper limb, Lower limb	0	22	120	Bruises on the left knee and hand	1	1	N
22	F	4				Dorsal or lumbar spine	0	0	110	Back pain , Multiple bruises	1	N/A	N
23	M	1	8	1	1	Head, Cervical spine	0	20	120	Multiple bruises on the body, neck pain, waist pain, Laceration on the head and painful scapula	1	N/A	N
24	F	1	4			Lower limb	0	20	120	Bruises on the knee, Haematona on the head	1	5	N
24	M	1	4	2		Upper limb	0	16	110	Bruises on the left hand	1	5	N
	M	1	4			Lower limb	0	0	0	Trauma on left leg	1	N/A	N
20	M	5				Lower limb	0	20	110	Bruises on the right leg		1	N
37	F	2			1	Upper limb	0	0	0	Wound on the right palm	1	4	N
20	M	4				Face and ENT	0	0	120	deep Laceration on the face	1	4	N
27	F	4			2	Face and ENT	0	26	120	Swollen left eye	1	1	N
19	F	5					0	18	110	Chemical burn	1	N/A	N
22	M	1	3	1	1	Dorsal or lumbar spine	0	24	130	Waist pain	3	N/A	N
7	F	2			2	Upper limb	0	22	130	Wound on the left index finger	1	4	N
18	M	8			2	Face and ENT	0						N
18	M	8			2	Face and ENT	0	20	120	trauma to the face and swollen upper lip	1	N/A	N
20	M	2			1	Lower limb	0	20	110	wound on the left leg	1	4	N
50	M	1	2	2	1	Upper limb	0	24	100	Wound on the right little finger	1	4	N
40	F	1			1	Head, Upper limb	0	20	130	Laceration on the face , head, elbow and left hand	1	12	N
24	F	1	2	2	1	Head	0	0	120	Head trauma	1	N/A	N
32	M	7				Upper limb	0	0	110	Bruises on the left side of the head	1	1	N
	M	1	2	2	2	Face and ENT	0	0	150	Laceration on the upper lip and shoulder, trauma on the left leg	2	N/A	N
35	M	3			2	Dorsal or lumbar spine , Lower limb	0	20	140	Waist pain, painful left foot, bruises on the left leg	1	N/A	N
49	M	1	1	2	1	Lower limb	0	22	110	Laceration on the left big toe	1	4	N
28	F	1	1	2		face and ENT	0	20	110	Painful left arm	1	1	N
20	M	2			1	Lower limb	0	20	120	Laceration on the right foot	1	4	N
45	M	7			2	Upper limb	0	22	120	Laceration on the left index finger	1	4	N
25	M	2			1	Lower limb	0	20	100	Wound on the left foot	1	4	N
	M	3			1	Head	0	16	100	Laceration on the occiput	1	4	N
28	M	7			1		0	0	0	Trauma	1	N/A	N
36	M	1				Lower limb	0	20	118	Pain on the right thigh		1	N
25	M	4			2	Face and ENT	0	20	120	Painful left arm and teeth	1	2	N
42	M	1	4	2		Head	0	24	80	Laceration on the scalp	1	4	N
18	F	4			3	Upper limb, Lower limb	0	20	90	Painful left arm and leg		1	N
51	M	1	3	1	1	upper limb, Lower limb	0	20	130	Trauma and bruises on the right leg and arm	1	N/A	N
38	M	1	1	2	2	Upper limb, Lower limb	0	18	160	Trauma to the waist, Bruises on the right arm and Shoulder	1	N/A	N
20	M	1	3	1	2	Lower limb	0	20	130	Trauma of left leg, Bruises on left arm	1	N/A	N
22	M	1	1		1	Face and ENT, Lower limb	0	20	130	Ragged Laceration on the left upper eye and bruises on shoulder and arm	1	5	N
19	M	1	3		2	Head, Upper limb,Abdomen	0	0	110	wound on the abdomen, Shoulder and right arm	1	8	N
78	M					Upper limb	0	0	0	Bruises on the elbow	1	1	N
38	M	2				Lower limb	0	0	120	Wound on the left thigh	1	4	N
26	F	4				Face and ENT	0	0	130	Swollen left eye	1	1	N
45	F	4				Head	0	0	110	Wound on the head	1	4	N
24	M	1	3		1	Lower limb	0	0	130	Deep Laceration on the foot	1	4	N
	M	1	3	2		Lower limb	0	0	110	deep Laceration on the right foot	1	4	N
16	M	1	1		3	Lower limb	0	0	100	Septic wound on the left leg	1	4	N
3	F	4			2	Lower limb	0	0	0	Ragged wound on the right foot	1	4	N
40	M	1	1	3		whole body	0	0	100	General body pain	1	N/A	N
16	F	4			2	Head, Face and ENT	0	34	107	Nose bleeding, Pain on the head	1	5	N
43	M	4				Upper limb	0	0	0	closed fracture of the right humerus	1	8	N
26	M	1	3	1	1	Chest, Upper limb, Lower limb	0	24	130	Bruises on left side of the face, arms, chest pain	1	3	N
18	M	2			2	Lower limb	0	24	101	Wound on the right foot	1	4	N
22	F	1	4			Head	0	0	106	Bruises on the head ,General body pains	1	N/A	N
20	M	1	4	3		Face and ENT	0	22	120	Bleeding from the left arm, Laceration on the right leg	1	4	N
39	M	1	1		2	Lower limb	0	22	100	Bruises on the left leg, chest pain	1	2	N
19	M	1			4	Lower limb	0	0	130	Open fracture on the right tibia	1	8	N
19	M	1	4	3		Chest	0	22	140	Severe bleeding from left leg unconscious	2	16	N
10	M	7			2	Lower limb	0	24	0	Laceratioin on the right ankle	1	4	N
29	M	1	1	1		Head	0	0	120	Wound on the forehead	1	4	N
27	M	6			2	Chest	0	20	110	Wound on the right middle fingers	1	4	N
	F	2				Upper limb	0	0	140	Wound on the right fingers	1	4	N
17	M	6			2	Upper limb	0	0	120	Open wound on the head	1	4	N
16	M	2			2	Lower limb	0	0	0	Wound on the left thigh	1	4	N
32	M	1	3	1	1	Lower limb	0	0	0	Laceration on the left big toe	1	4	N
33	M	1	3	1		head	0	0	0	Bruises and pain in the forehead	1	1	N
27	F	1	4			Upper limb, Lower limb	0	0	120	Pain and bruises on the left leg and arm	1	1	N
	M	1	4			Lower limb	0	0	110	Bruises on the left leg	1	1	N
15	M	1	5	2	1	Face and ENT, Upper limb, Lower limb	0	0	0	Bruises on the chin, palm and both knees	1	2	N
22	F	1	6	3		Upper limb	0	0	130	Bruises on the left and right arm	1	1	N
44	M	5				Upper limb	0	0	130	Bruises on left arm	1	1	N
28	F	1	1	1		Face and ENT	0	0	110	Bruise on the right leg and left elbow, pain on the neck, Laceration on the chin		6	N
35	M	4			1	Upper limb	0	0	130	Wound on the left side of the head	1	4	N
20	M	1	4	2		Dorsal or lumbar spine	0	0	0	Pain on the left side of the ribs	1	1	N
29	M	1	3	1	1	Upper limb	0	0	130	Bruises on the knees, palms and ankle	1	1	N
16	M	4			2	Head	0	0	100	Head, Trauma, General body pains	1	N/A	N
48	F	1	4			Face and ENT	0	0	150	Multiple bruises on the face and painful teeth	1	1	N
20	M	4			2	Face and ENT	0	0	120	Open wound on the left eye brow	1	4	N
37	M	1	4		1	Head	0	0	150	laceration on the occiput	1	4	N
32	M	1	4		2	Head, Cervical spine	0	0	110	Bruises and pain on the head and neck	1	2	N
35	F	1	3	2	1	Lower limb	0	0	110	Open fracture of the left femur	2	8	N
24	M	3			2	Lower limb	0	0	130	Close fracture of left fibula	2	8	N
30	M	3				Lower limb	0	0	150	Painful left leg	1	1	N
32	M	4			1	Dorsal or lumbar spine	0	30	110	Waist and back pain	2	N/A	N
70	M	4				Head	0	0	180	Laceration on the head	2	4	N
23	M	7				Lower limb	0	18	136	Deep lacerated wound on the left leg	1	4	N
20	F	4			1	Chest	0	18	115	General body pain	1	N/A	N
26	M	1	4			Head, Upper limb, Lower limb	0	10	120	Pain in the head, Bruises on the left leg,	1	N/A	N
20	M	6			1	Upper limb	0	0	0	Wound and pain on the right wrist	1	4	N
53	F	1	4	2		Upper limb	0	14	150	Bruises on the left arm	1	1	N
14	M	1	1		2	Head	0	0	150	Laceration	1	N/A	N
		4				Head	0	0	0	Laceration on head		4	N
42	M	4				Face and ENT	0	0	0	Laceration on the chin	1	4	N
17	F	4				whole body	0	0	110	General body pains		N/A	N
24	M	1	4		2	Upper limb	0	0	110	Bruises and pain on the right shoulder	1	4	N
39	M	1				Lower limb	0	0	120	Bruises on both legs	1	1	N
33	M	4				Face	0	0	120	Laceration on the chin	1	4	N
30	M	2			2	Lower limb	0	0	0	Wound	1	N/A	N
24	F	1	1	2	1	Face and ENT	0	26	110	Bruises on the face and Shoulder	1	2	N
22	M	1	4		2	Face and ENT	0	0	120	Open wound on the arm	1	4	N
25	M	1	4		2	Lower limb	0	0	120	Lacerated wound on the left leg	1	4	N
	M	1	8	2	3	Lower limb	0	20	130	Lacerated wound on the left knee	1	4	N
35	M				1	Upper limb	0	0	106	Laceration on the right side of the head	1	4	N
17	F	1		2	1	Face and ENT, Lower limb	0	0	110	Laceration on the mouth and Left leg	1	8	N
27	M	1	3	2	2	Lower limb	0	0	120	Pain on the left knee	1	1	N
25	F	1	3	2		Dorsal or lumbar spine, Lower limb	0	24	100	Pain on the leg and waist	1	N/A	N
15	M	2			3	Lower limb	0	0	100	Septic wound associated with pains on the left leg	2	4	N
23	M	1	3	1		Lower limb	0	0	100	Bruises on the left leg	1	1	N
42	F	1			1	Chest, Upper limb	0	0	120	Bruises on the left wrist and right fingers, Chest pain	1	2	N
44	F	1				Abdomen,Lower limb	0	0	140	Laceration on left thigh, pain on left side of the abdomen	1	5	N
26	F	1			1	Face and ENT	0	0	0	Wound on the face ,pain on the back and neck	1	6	N
3	M	1			1	Face and ENT, Upper limb	0	0	0	Bruises on the face and hand	1	2	N
22	F	1	6	3	1	Face and upper limb	0	0	127	Bruises on the chin and left shoulder	1	2	N
28	M	1	3			Cervical spine	0	0	0	Traumatized waist , painful legs	1	N/A	N
28	M	1	2	1	1	Chest	0	0	120	chest pain	1	1	N
24	M	3			2	whole body	0	0	120	general body pain	1	N/A	N
19	M	4			1	Lower limb	0	20	110	Puncture wound on the right leg	1	4	N
20	M	2			1	Upper limb	0	15	150	Deep lacerated wound on the right palm	1	4	N
17	M	4			1	Head	0	20	120	Deep Laceration on the occiput	1	4	N
26	M	1	4		2	Head, Face and ENT	0	0	0	deep Laceration on the head, swollen eyebrow	2	5	N
28	M	1	4	2	1	Upper limb	0	20	120	Bruises on the left hand	1	1	N
23	M	1	5	3	1	Head	0	0	0	Laceration on the occiput,	3	4	N
7	M	3				Head	0	20	120	Laceration on the head	1	4	N
36	F	1				Abdomen	0	20	120	Pain at the right iliac fossa	1		N
18	M	3			2	Lower limb	0	0	100	Wound on the right thigh	1	4	N
19	M	1	1		1	head	0	0	130	deep Laceration on the forehead	1	4	N
16	F	1	1	2		dorsal or lumbqt spine, Upper limb	0	0	110	Bruises on the left and right hand, neck and waist pain	1	N/A	N
21	M	6				Chest, Upper limb	0	0	144	Burn wound on the left hand, axilla and Chest	1	N/A	N
20	M	3				face and ENT	0	0	100	Wound on the left eye	1	4	N
	M	3			1	Upper limb	1			Wound on the right hand		4	N
40	M	3				face and ENT	0	0	130	Laceration on the upper lip	1	4	N
20	M	2			3	Lower limb	0	0	130	Puncture wound on the left foot	1	4	N
22	M	4				upper limb	0	0	0	bruises	1	N/A	N
32	M	4				Face and ENT	0	0	100	Pain on the left arm	1	1	N
30	M	1	1	1		Face and ENT, Lower limb	0	0	100	Wound on the upper lip and right knee	1	8	N
35	M	4				Head, Face and ENT	0	0	140	Wound on the forehead, Multiple bruises on the face	1	5	N
4	M	1	6	3		Lower limb	0	0	0	Bruises on both knees	1	1	N
45	F	4			2	Face and ENT	0	0	100	Pain at the neck, Wound on the tongue	1	5	N
5	F	2			2	Head	0	0	0	Laceration on the forehead	1	4	N
50	M	4			1	Head	0	0	0	Pain on the head and tooth ache	1		N
	M	6			3	Upper limb	0	0	120	Laceration on the right eye brow	1	4	N
10	M	4			1	face and ENT	0	0	0	Laceration on the right eye brow	1	4	N
20	M	1	4	2	2	Upper limn, Lower limb	0	0	120	Bruises on the arm and legs	1	1	N
31	F	4				Head, Face and ENT	0	20	110	Multiple bruises , General body pain		N/A	N
28	M	4			2	Upper limb, Lower limb	0	0	120	Bruises on the hand, General body pain, Wound on the right leg		N/A	N
18	M	1	3			Head, Face and ENT, Lower limb	0	18	90	Laceration on the head , knee and hip	3	12	N
9	F	2			2	Upper limb	0	26	0	Laceration on the right palm	1	4	N
34	M	1	6	3	1	Head, Upper limb, Lower limb	0	22	140	Laceration on the left leg, Bruises on forehead, both knees and elbow	1	5	N
27	M	1			1	upper and lower imb	0	20	115	Laceration on the big left toe, bruises on the right shoulder	1	4	N
46	M	4			1	head	0	18	130	Laceration on the forehead	1	4	N
23	M	4			2	head, Face and ENT	0	0	100	Multiple Laceration on the head and face	1	8	N
22	F	2			1	Face and ENT, Upper limb, Lower limb	0	0	120	Wound on the face and left index finger8	arm	8	N
24	F	2			1	Head, Upper limb	0	18	100	Swollen forehead, wound on right arm	1	5	N
25	M	4			2	head	0	20	100	Laceration on the forehead	1	4	N
6	M	1	5	3	1	Head, Face and ENT	0	0	0	Bruises on the head and face	1	2	N
27	F	2			1	Lower limb	0	18	126	Laceration on the right knee	1	4	N
4	M	1	4		1	Upper limb	0	18	0	Bruises on the right elbow and leg	1	1	N
48	M	1			2	Face and ENT	0	0	0	Bruises on the left eye lid	1	1	N
28	M	1	8		2	upper and lower imb	0	20	0	Bruise on the right hand and left foot	1	1	N
12	M	1	4		1	Head	0	0	0	Wound on the occiput	1	4	N
	M	1	3			Lower limb	0	0	0	Wound on the right knee and ankle	1	4	N
30	F	1			1	Abdomen	0	20	120	Pain on the left knee	1	1	N
37	F					Face and ENT, Lower limb	0	20	120	Pain on the left knee, Haematoma on the face	1	5	N
28	F	1		2	1	upper limb	0	20	115	Laceration	1	N/A	N
27	M	4				Cervical spine,dorsal spine	0	20	120	Laceration on the neck and back	1	8	N
9	F	1	6	3		face and ENT	0	28	0	punture wound on the face	1	4	N
19	M	4				Face and ENT	0	26	130	Wound on left arm due to human bite	1	4	N
42	F	1	6	3	1	Lower limb	0	20	130	Painful right ankle	1	1	N
34	M	1	1	1		Upper limb	0	0	100	Open wound on the left hand	1	4	N
36	F	1	1	2	1	Head, Cervical spine	0	0	120	Neck and back pain, Headache	1	2	N
24	F	1	1	2	1	Head, Cevical spine	0	0	100	Headache, Neck pain	1	1	N
34	F	1	6	3	3	Lower limb	0	20	120	Laceration on the left leg	1	4	N
5	F	1	4	1	1	Paintu,al wound on foreheal	0	22	130	Laceration on the face	1	4	N
32	M	1	4	2	2	Head, Upper limb, Lower limb	0	0	130	Bruise on the forehead, arm and legs	1	2	N
37	M	1	4	3	2	Head, Upper limb	0	18	110	Laceration on the forehead left shoulder and palm	1	8	N
25	M	1			2	head, Lower limb	0	25	90	Lump on the head and knees	1	8	N
20	F	1			1	Lower limb	0	0	120	wound on the neck and left leg	1	8	N
27	F	1			1	Head	0	20	110	Headache	1	1	N
8	M	2			2	Face and ENT	15	0	0	Wound in the mouth, pain on the right knee	1	5	N
44	F	2			1	Upper limb,Lower limb	15	18	110	pain on the waist,bruises on the head, pain on the knees	1	N/A	12
21	M	2			2	Lower limb	0	18	120	Wound on the left leg	1	4	N
24	M	1	3	1	1	Chest, Lower limb	0	22	120	Chest pain and painful right knee	1	4	N
32	F	1	3		1	Lower limb	0	20	120	Open fracture of the right femur	3	8	N
12	M	1	6	3	1	Head	1899-12-31	20	0	Head Trauma, General body pains	2	N/A	N
33	M	1	3		3	face and ENT	0	22	130	Wound and bruises on the face, chest pain	1	5	N
31	F	1	8		1	Lower limb	0	18	135	Bruises on both legs and right knee	1	1	N
22	M	7			2	Lower limb	0	0	120	Wound on the right leg	1	4	N
29	M	1		1	2	face and ENT, Upper limb	0	20	120	Laceration on the chin and left wrist	1	8	N
11	M	1			1	head, Upper limb	0	24	0	Bruises on the head and elbow	1	2	N
4	M	5			1		0	0	0	Bruises all over the body		1	N
18	F	1	6	3	1	Upper limb,Lower limb	0	20	130	bruises	1	N/A	N
55	F	2			2	Head	0	16	130	laceration on forehead	1	4	N
55	M	1	4	1	2	Head	0	24	120	Laceration	1	N/A	N
25	M	1	4	1	1	Lower limb	0	20	110	Laceration on the right leg	1	4	N
11	F	1	5	3	1	Face and ENT,Upper limb Lower limb	0	0	0	bruises	3	N/A	N
18	F	4			2	Dorsal or Lumbar spine	0	28	120	Puncture wound on the back	1	4	N
35	F	4			2	Head,Face and ENT	0	18	130	Pains on the head and face	1	2	N
21	M	2			2	Lower limb	0	16	110	Laceration on the left leg	1	4	N
8	M	3			1	Head	0	18	120	Laceration on the head	1	4	N
27	M	4			1	Face and ENT	0	20	120	Haemorrhage from ear	1	4	N
30	M	4			1	Face and ENT,Upper limb Lower limb	0	0	110	Pains and bruises on the face	1	1	N
30	M	4			1	upper limb	0	0	0	Laceration on the right hand	1	4	N
26	M	4			1	Head	0	0	0	Heamatoma on the head	1	4	N
20	M	4		1	2	Face and ENT,Lower lomb	0	0	120	Bruises on the face	1	1	N
19	F	1	5	3	2	Lower limb	0	0	0	trauma	1	N/A	N
4	M	1	6	3	1	Head,Face and ENT,upper limb	0	0	0	Bruises on the head,face and both legs	1	3	N
35	M	1	3	2	1	face and ENT, upper and lower limb	0	0	0	Laceration and Bruises on the face,left leg and left arm	1	8	N
13	M	2			1	upper limb	0	0	0	crushed injury to the left arm	1	8	N
11	M	2			1	Lower limb	0	0	0	Puncture wound on the right hand	1	4	N
11	F	7			1	Vulva	0	0	0	Pains on the vulva	1	1	N
29	M	4			1	Face and ENT	0	0	0	Laceration on the face	1	4	N
29	M	1	4	2	1	Head	0	0	0	Laceration on the head	1	4	N
13	M	7			1	Chest	15/15	18	0	chest Pain	1	1	N
60	F	1	4	2	1	upper and lower imb	0	0	100	Bruises on both arms and legs	1	1	N
40	M	1	3	2	1	Lower limb	15	17	120	Laceration on the left foot	1	4	12
28	M	4			2	Lower limb	0	0	0	wound and haemorrhage on the right leg	1	8	N
4	M	1	4	2	2	Lower limb	15	15	0	Bruises on the left leg	1	1	N
21	M	1	3	1	2	face and ENT, upper and lower limb	15	18	110	Bruises on the face	1	1	12
21	M	2			1	upper limb	15	28	120	Laceration on the left hand	1	4	12
54	M	1	3	2	1	lower limb,	15	26	110	Bruises on the lower limb	1	1	12
21	M	3			1	head	15	24	120	Laceration on the head	1	4	12
30	M	4			1	upper limb	0	0	0	Bruises on the left arm	1	1	N
22	M	4			2	upper limb	15	26	120	Laceration	1	4	12
80+	M	1	4	2	1	upper limb	15	20	120	Bruises on the left hand	1	1	12
23	M	1	6	3	1	face and ENT	15	20	110	haemorrhage and pains on the lower lip	1	4	12
	M	1	3	2	1	lower limb	0	24	100	Open fracture of the right femur	3	8	12
35	M	1	3	1	1	lower limb	15	28	80	Laceration on the left lower limb	1	4	11
26	M	2			1	lower limb	15	20	90	Puncture wound on the right foot	1	4	12
15	F	2			1	lower limb	0	20	106	Laceration on the right leg	1	4	N
13	F	2			2	upper limb	0	28	0	Laceration on the left palm	1	4	N
13	F	2			2	lower limb	0	26	0	Puncture wound on the left thigh	1	4	N
23	M	1	3	2	1	chest	15	22	130	Bruieses and Laceration on the chest	1	4	12
74	M	1			1	lower limb	15	24	130	Pains on the lower limbs	1	1	12
76	M	1	3	2	1	Face and ENT	15	24	120	laceration on the chin	1	4	12
19	M	1	4	2	1	lower limb	15	24	110	Ragged Wound on the right foot	1	4	12
80	F	3			1	lower limb	0	30	170	Laceration on the right foot	2	4	N
22	M	2			1	upper limb	15	26	100	Laceration on the left arm	1	4	12
35	M	2			1	upper limb	15	24	120	Laceration on the left hand	1	4	12
20	M	1	6	3	1	lower limb	0	0	0	Fracture of the left femur	2	8	N
36	M	3			2	Head	15	20	130	laceration on the head	1	4	12
3	F	1	4	2	1	upper and lower imb	0	30	0	Bruises on the upper and lower limbs	1	1	N
34	M	1	3	2	1	lower Limb	15	20	120	Bruises on the left knee	1	1	12
19	M	6			1	upper limb	15	24	130	crushed injury to the left arm	1	8	12
40	F	4			1	upper limb	15	30	130	Laceration and Amputated finger	1		12
20	F	1	3	2	1	Lumbar spine and lower limb	15	20	110	Pain on the back	1	1	12
33	M	4			2	Face and lower limb	15	20	110	Ragged Wound and bruises on the face and left leg	1	8	12
26	M	4			2	Ear	15	20	120	Laceration on the left ear	1	4	12
21	M	1	3	1	1	Head, Upper limb	15	26	140	Laceration and bruises on the face and left arm	1	8	12
29	M	6			2	Eye	15	20	120	Oedama and Redness of the right eye	1	1	12
25	M	1	4	1	1	upper and lower imb	15	24	110	Bruises on the upper and lower limbs	1	1	11
16	F	3			2	chest	15	30	100	chest pain	1	1	11
60+	M	1	3	2	2	lower limb	15	22	130	Close fracture of left tibia	3	8	12
5	M	4			1	lower limb	0	24		Bruises on the right knee	1	1	N
40	F	4			1	upper limb	0	0	0	Laceration on the right hand	1	4	N
13	M	4			1	Head	0	0	0	Head trauma	1	N/A	N
13	M	7			2	lower limb	15	22	115	Puncture wound on the right hand	1	4	12
19	M	1	6	1	1	lower limb	15	20	120	bruises on both legs	1	1	12
26	F	1	6	3	1	Face and upper limb	15	22	115	bruises on the face and left hand	1	2	12
45	M	1	1	2	1	Dorsal or Lumbar spine	0	24	100	chest pain and backache	2	2	N
30	M	1	3	1	1	lower limb	15	24	130	Contused wound, bruises on the right foot	2	4	12
23	F	1	4	2	1	Face	15	26	100	Ragged wound and Bruises on the face	1	4	12
9	M	1	4	2	1	Face and lower limb	15	30	0	Bruises on the face and both knees	1	2	N
25	M	1	4	2	1	upper limb	15	28	140	Contused wound and bruises on the right hand	1	4	12
30	M	4			1	Head and face	15	25	130	Laceration and bruises on the head and face	1	8	12
29	M	4			1	face	15	26	120	Contused wound and bruises on the face	1	4	12
30	M	4			2	Head	15	25	130	Head trauma, Epitaxis	1	N/A	12
6	M	1	6	3	1	Face	0	30	0	Bruise on the face	1	1	N
30	F	1	3	2	1	Lower Limb	13	28	120	Bruise on the right knee	1	1	12
9	M	1	3	2	1	upper and lower imb	0	32	0	Bruises on the right elbow and left leg	1	1	N
27	M	1	3	1	2	Lower limb	15	24	110	laceration on the left foot	1	4	12
14	M	2			1	Lower limb	0	0	0	Laceration on the left thigh	1	4	N
36	M	4			2	Head	15	24	110	Laceration on the head	1	4	12
90	M	1	4	2	2	Face	15	19	125	Wound on the face	1	4	12
28	M	1	3	1	1	Head	15	26	130	Head trauma	1	N/A	12
18	M	1	2	2	1	Chest	15	28	130	chest pain	1	1	12
28	F	1	2	2	1	Face	13	30	140	Laceration and Bruises on the face	2	4	11
6	M	1	2	2	1	Face	0	34	0	Face trauma	2	N/A	N
30	F	1	2	2	1	upper and lower imb	15	25	120	Bruises and Ragged wound on the left arm and right leg	1	4	12
20	F	1	4	2	1	upper and lower imb	15	26	100	Bruises on both lower and upper limb	1	1	12
10	M	1	4	2	1	upper limb	0	30	0	Laceration on the left hand	1	4	N
26	F	1	6	3	1	upper and lower imb	0	0	0	Fracture of the right ulnar and Bruises on the right leg	2	8	N
18	M	3			1	upper limb	15	24	120	Laceration on the right hand	1	4	12
8	F	3			1	upper limb	0	0	0	Pain on the upper limbs	1	1	N
20	F	4			1	upper limb	15	28	90	Laceration on the right hand	1	4	10
6	M	4			1	Lower limb	0	0	0	Ragged wound on the right foot	1	4	N
24	M	4			1	Head	15	26	130	Haematoma and Buises on the occiput	1	4	12
26	F	5			1	upper limb	15	24	160	1st Degree burn on the upper limbs	2	1	12
6	F	1	4	2	1	upper and lower imb	0	0	0	Bruises on the upper and lower limbs	1	1	N
15	F	1	5	3	1	upper and lower imb	15	24	0	Bruises on the upper and lower limbs	1	1	N
16	F	1	4	2	1	upper and lower imb	15	22	120	Bruises on the upper and lower limbs	1	1	12
17	F	1	4	2	1	upper and lower imb	15	20	127	Bruises on the upper and lower limbs	1	1	12
25	F	1			1	Head, Cervical spine	0	0	0	Cervicalgia, headache	1		N
23	M	1	4	1	2	upper and lower imb	15	20	130	Bruises on the upper and lower limbs	1	1	12
14	F	7			3	lower Limb	0	18	120	Septic wound on the right foot	1	4	N
9	M	7			2	lower limb	0	0	100	Puncture wound on the fight leg	1	4	N
29	F	2			2	Lower limb	15	19	125	Puncture wound on the right sole	1	4	12
38	F	1	3	2	2	Face and ENT, Lower limb	15	30	120	Ragged wound on the face	1	4	12
22	M	4			1	Head, face and ENT	15	22	110	Laceration and bruises on the head and face	1	4	12
20	M	4			1	Face and ENT	0	20	102	Bruises on the jaw	1	1	N
20	M	2			2	Lower Limb	15	20	100	Laceration on the left leg	1	4	12
9	F	1	1	2	1	Head, Buttocks	0	18	0	Laceration on the head and buttocks	1	4	N
18	M	1	4	1	2	upper limb	15	18	120	Laceration on the right hand	1	4	12
28	M	1	2	2	1	Face an ENT	15	0	145	Laceration on the face	1	4	N
26	M	1	2	2	1	Lower limb	15	20	128	Inflammation of the left foot	1	1	12
26	M	1	2	2	1	Face and ENT	15	22	140	Bruises on the face	1	1	12
24	M	4			2		15	20	99		1		11
9	F	2			1	lower limb	0	24	0	Puncture wound on the left leg	1	4	N
27	M	3			1	lower limb	15	18	130	Bruises on both knees	1	1	12
56	M	1	4	2	1	lower limb	15	20	130	Wound on the right sole	1	4	12
23	M	1	4	1	2	Face, upper and lower limb	15	16	130	Bruises on the face and both upper and lower limbs	1	2	12
19	M	1	4	2	2	Head, upper and lower limb	15	20	100	Ragged wound and Bruises on the head and both upper and lower limbs	1	8	12
24	M	1	3	1	1	Lower limb	15	20	100	Bruises on the right knee	1	1	12
22	F	2			1	lower limb	15	18	120	Laceration on the left foot	1	4	12
7	M	1	6	3	1	lower limb	15	24	0	Bruise on the right leg	1	1	N
37	M	4			3	Lumbar spine and lower limb	15	18	150	Bruises and pain on the back	1	1	12
45	M	1	3	2	1	Face	15	16	130	Laceration on the jaw	1	4	12
20	F	4			1	head	15	20	126	Wound on the head	1	4	12
23	M	1	2	2	1	Upper limb	15	20	140	trauma	1	N/A	12
47	M	1	2	1	1	upper limb	15	19	100	wound on the right hand	1	4	12
23	M	1	2	2	1	Cervical spine	15	19	130	backache	1	1	12
23	M	1	2	2	1	upper limb	15	20	100	Bruises on the left hand	1	1	12
22	M	1	2	2	1	Chest	15	22	140	chet pain	1	1	12
40	F	4			1	Head	15	21	100	Laceration on the head	1	4	12
31	F	3			1	upper limb	15	17	124	Strain	1	N/A	11
19	M	4			1	Head, upper limb	15	20	90	Laceration on the head and left hand	1	8	N
41	M	3			1	Head, Face	0	20	130	Laceration, tooth displacement	2	N/A	12
34	M	1	3	2	2	Upper limb	15	26	130	trauma	1	N/A	12
44	M	4			1	lower limb	15	26	130	Laceration on the left leg	1	4	N
3	M	1	6	3	1	Head	0	20	0	Haemtoma on the head	2	4	12
25	M	2			1	Lower limb	15	24	133	Laceration on the right leg	1	4	12
29	F	5			1	Dorsal spine	15	26	120	2nd Degree burns on the back	1	4	12
36	M	1	3	2	2	Head, Face	15	18	140	Laceration and Bruises on the face and head	1	8	12
26	M	1	4	2	1	Head	15	20	142	Laceration on the head	1	4	12
42	M	4			1	Dorsal and upper limb	15	16	110	Laceration and Bruises on the back and both upper limbs	1	8	12
32	F	5			2	Abdomen	15	24	100	Burns	2	N/A	12
27	F	1	3	2	1	lower limb	15	22	110	Pains on the lower limbs	1	1	12
14	F	3			1	Dorsal spine	15	20	110	Pains on the back	1	1	12
	M	1	6	1	2	lower limb	15	22	140	Bruises on both knees	1	1	12
26	M	1	1	2	1	Head and lower limb	15	20	120	Ragged laceration on the head and bruises on the lower limbs	1	5	12
18	M	1	3	2	1	Head	0	22	121	Head Trauma	3	N/A	N
60	F	3			1	Head	15	32	100	Pain on the head	1	1	12
53	M	1	3	2	1	upper limb	15	22	110	Laceration on the right hand	1	4	12
46	M	1	4	2	2	Head	15	18	100	Laceration on the head	1	4	12
28	M	1	4	1	1	Upper limb	15	22	120	Laceration on the left arm	1	4	12
25	M	1	7	2	1	Head	15	20	116	Heamatoma on the head	1	4	12
30	M	1	4	1	1	Lower limb	15	17	129	Laceration on the left thigh	1	4	12
27	F	4			1	Head	15	20	142	Laceration on the head	1	4	12
60	M	4			2	Head, Face and Upper limb	15	20	137	Laceration and Bruises on the head,face and left arm	1	12	12
30	M	1	4	2	1	Head and Face	15	16	120	Lacerations on the head and face	1	8	12
33	F	4			1	Head	15	20	150	Heamatoma on the head	1	4	N
20	F	1	4	2	1	Upper llimb	15	0	0	Bruises onn both elbow	1	1	12
21	M	1	4	1	1	upper and lower imb	15	24	136	Bruises on the upper and lower limbs		1	11
	F	1	4	2	1	upper and lower imb	15	20	174	Bruises and heamatoma on the right hand and leg	1	4	N
18	F	4			2	Face and ENT	0	0	0	Inflammation of the face	1	1	12
35	F	1	4	2	1	Lower limb	15	18	110	Bruises on the right ankle	1	1	12
16	M	4			1	Head	15	20	120	Laceration and Ragged wound on the head	1	4	12
32	M	1	6	3	1	upper and lower imb	15	19	127	Bruises on the upper and lower limbs	1	1	N
11	M	2			1	Lower limb	15	25	0	Laceration on the left foot	1	4	N
38	M	1	6	3	1	Face and ENT	15	0	0	Laceration and Bruises on the face	1	4	N
5	F	4			1	Face and ENT	0	26	0	Pains	1	N/A	N
26	F	1	2	2	1	Head	15	22	169	Laceration and Bruises on the head	1	4	12
32	M	1	3	2	1	Lower Limb	15	18	100	wound on the left foot	1	4	12
24	M	1	3	2	1	Lower limb	15	19	110	wound on the left leg	1	4	12
41	M	1	4	1	1	lower limb	15	18	130	Bruises and Ragged wound on the left leg	1	4	12
25	M	4			2	Head	15	20	120	wound on the head	1	4	12
	F	1	2	2	1	Face and ENT	0	0	0	Wound on the face	1	4	N
6	F	1	2	2	1	Upper limb	0	23	0	trauma	1	N/A	N
9	F	2			2	Lower limb	0	25	0	Laceration on the right sole	1	4	N
21	M	1	3	2	2	Lower limb	15	18	120	Laceration and Bruises on the right foot	1	4	12
23	M	1	4	1	1	Face and lower limb	15	18	120	Bruises on the face and lower limbs	1	2	12
31	M	1	4	2	1	upper and lower imb	15	16	130	Bruises on the upper and lower limbs	1	1	12
7	F	4			1	Abdomen	0	0	0	abdominal pain	1	1	N
25	M	4			2	Lower limb	15	22	140	Puncture wound on the right foot	2	4	12
29	M	4			2	Head	0	0	0	Wound on the head	1	4	N
44	M	1	2	2	3	Lower limb	15	26	118	Fracture of the left femur	2	8	12
54	M	1	4	2	1	Lower limb	15	21	125	Bruises on both knees	1	1	12
3	M	3			1	Head	0	0	0	Laceration on the head	1	4	N
7	M	3			1	Face	0	26	0	Laceration on the face	1	4	N
21	M	6			1	upper limb	15	20	120	Inflammation of the left thumb	1	4	12
41	M	1	1	1	1	Head	0	0	0	Laceration on the head	2	4	N
31	F	1	1	2	1	Head and upper limb	15	25	135	Lacerations on the head and left hand	1	8	12
45	F	1	1	2	1	Upper limb	15	32	165	wound on the right arm	1	4	12
21	F	1	4	2	1	Upper limb	15	21	120	Bruises on both palms	1	1	12
33	F	1	1	2	1	Head and upper limb	0	26	80	Bruises on the head and upper limbs	3	2	N
32	F	1	1	2	1	Head	15	32	113	Wound on the head	1	4	12
19	M	1	1	2	1	Lower limb	15	32	120	wound on the right foot	1	4	12
23	F	4			1	Face	15	20	110	Laceration on the face	1	4	12
22	M	1	4	1	2	Face	15	25	100	Laceration on the face	1	4	12
20	F	1	7	2	1	upper limb and lower limb	15	20	0	Bruises on both upper and lower limbs	1	1	N
18	M	1	4	2	1	Face	15	22	121	Laceration on the face	2	4	12
16	M	1	4	2	1	Lower limb	15	19	130	Laceration on the left thigh	1	4	12
35	M	6			1	Head	15	20	136	Laceration on the head	1	4	12
32	M	2			1	Lower limb	15	18	120	Laceration on the left leg	1	4	12
34	M	2			2	Lower limb	15	17	140	Laceration on the left foot	1	4	12
26	F	4			1	Face	0	0	0	Laceration on the face	1	4	N
26	M	1	6	1		Head and Face	15	18	140	Puncture wound and bruises on the face and head	1	8	12
25	M	1	6		1	Head	15	22	130	Laceration on the head	1	4	12
22	M	1	6	3	1	Lower limb	15	20	110	wound on the left ankle	1	4	12
1	F				1	Lower limb	0	28	0	Inflammation and pains on the right foot	1	1	N
24	M	4			3	Head and Face	15	20	154	Laceration on the head and face	1	8	12
20	M	1	2	2	2	Head, Face, chest and upper limb	12	40	93	Fracture of the right ulnar and raduis, Flail chest and Laceration on the head and face	3		9
59	M	4			1	Abdomen	15	16	120	Puncture wound on the abdomen	1	4	12
4	F	4			1	lower limb	0	0	0	wound on the right leg	1	4	N
1	F	4			1	Head	15	0	140	Head trauma	1	N/A	N
52	M	6			2	upper limb	15	0	110	Pains on the upper limbs	1	1	N
38	M	1	6		1	upper and lower imb	15	20	100	Bruises on the upper and lower limbs	1	1	12
21	F	1	5	3	1	upper limb	15	20	110	Bruises on the upper limbs	1	1	12
29	F	4			1	lower limb	15	20	100	Laceration on the left leg	1	4	12
11	F	1	6	3	1	Face	15	30	80	wound on the face	1	4	10
11	F	5			1	upper limb	15	29	115	2nd Degree burns on the right hand	1	4	11
24	M	6			3	Back	0	0	130	trauma	1	N/A	N
19	M	1	4	2	1	Lower limb	15	20	170	wound on the left leg	1	4	12
30	M	1	3	1	1	upper and lower imb	15	22	121	Bruises on the right hand and both knees	1	1	12
29	M	4			1	Upper limb	15	25	130	Wound on the left palm	1	4	12
16	F	7			1	Buttocks	0	0	0	Puncture wound on the buttocks	1	4	N
19	M	1	4	1	1	Lower limb	15	0	100	Bruises on both legs	1	1	N
18	M	1	3	2	1	Face	15	0	120	Laceration on the face	1	4	N
31	M	1	3	1	1	upper and lower imb	15	20	120	Laceration on the left arm and	1	4	12
10	M	1	6	3	2	upper limb	15	26	0	Bruises on the right elbow	1	1	N
48	M	1	1	2	1	Lower limb	15	0	169	Laceration on the right foot	1	4	N
10	M	1	6	3	1	upper and lower imb	15	19	0	Bruises on both upper and lower limbs	1	1	N
10	M	3			1	Head	15	28	0	Laceration on the head	1	4	N
18	M	2			1	upper limb	15	20	110	Laceration on the head	1	4	12
45	M	3			1	Face	15	19	130	trauma to the face	1	N/A	12
5	M	5			1	lower limb	0	0	0	2nd Degree burns on the right hand	1	4	N
38	F	4			2	Head and Back	15	26	15	Laceration and bruises on the head and back	1	8	12
48	M	4			2	Back and upper limb	15	20	130	Bruises on the back and right arm	1	2	12
21	M	1	3	2	1	Head and upper limb	15	22	120	Ragged Wound and bruises on the head and right elbow	1	8	12
6	M	1	5	3	1	Head and lower limb	7	24	0	Open fracture of the right femur,bruises on the head	2	10	6
29	M	1	3	1	1	Back	15	20	120	backache	1	1	12
7	M	1	5	3	1	Lower limb	0	26	0	Bruises on the right knee	1	1	N
22	M	1	3	1	1	upper and lower imb	15	20	130	Bruises on both upper and lower limbs	1	1	12
4	M	1	4	2	1	Face and upper limb	0	28	0	wound and bruises on the face and right arm	1	8	N
10	F	1	5	3	1	Face and lower limb	0	0	0	Wound on the face and bruises on the right leg	1	5	N
25	M	2			2	lower limb	15	20	120	laceration on the right foot	1	4	12
30	M	2			1	Head	15	18	130	laceration on the head	1	4	12
45	F	1	4	2	1	cervical spine and lower limb	15	18	120	Bruises on the back and right arm	1	2	12
2	F	1	6	3	1	Face, upper and lower limb	0	30	0	Bruises and lacerations on the face and right hand	1	8	N
31	F	1	3	2	1	upper limb	15	0	149	Bruises and pain on the right shoulder	1	1	N
22	M	1	3	2	2	Face, upper and lower limb	15	22	138	Lacerations on the face,bruises on both limbs	1	5	12
26	M	1	4	2	1	Face, upper and lower limb	15	22	124	Bruises on the face and Ragged wound on the left palm	1	5	12
8	F	1	4	2	1	Lower limb	0	25	0	Bruises on both knees	1	1	N
24	M	2			2	upper limb	15	20	128	Laceration on the right hand	1	4	12
42	F	2			1	Lower limb	0	0	0	burises on the left leg	1	1	N
34	M	4			1	Face	15	14	150	Laceration on the face	1	4	12
19	F	2			1	Lower limb	15	18	120	Laceration on the left leg	1	4	12
60	M	1	4	2	1	Back, upper and lower limb	15	15	140	Bruises on the back and inflammation on the right leg and foot	1	2	12
28	F	3			3	upper limb	15	20	119	Fracture of the left radius	2	9	12
30	F	4			2	upper limb	15	18	120	wounds on the right hand	1	4	12
20	M	1	4	2	1	upper and lower imb	15	20	141	bruises on the upper and lower limbs	1	1	12
28	F	1	4	2	1	Vagina	15	22	130	Laceration on the vagina	1	4	12
24	M	4			1	ENT	0	0	0	Laceration on the nose	1	4	N
7	M	3			1	Head	0	30	0	Laceration on the head	1	4	N
31	M	1	4	2	1	Head	0	0	0	Laceration on the head	1	4	N
20	M	1	4	2	1	Head and Hip	15	20	120	Pains on the head and left hip	1	2	12
17	M	1	4	1	1	Head, Face	15	15	120	Bruises on the head and face	1	2	12
24	M	1	4	2	1	Face	15	20	110	Laceration on the face	1	4	12
22	M	1	4	1	1	Lower limb	15	24	130	Closed fracture of the left femur	2	9	12
	M	1	4	3	1	upper limb	15	18	130	Laceration on the right hand	1	4	12
11	M	7			3	Buttocks	0	17	120	Puncture wounds on the buttocks	1	4	N
60	M	2			2	upper limb	15	16	126	Laceration on the right palm	1	4	12
21	F	1	4	2	3	Lower Limb	15	15	120	Wound on the right knee and ankle	1	4	12
20	F	4			2	Lower Limb	15	16	110	Wound on the left foot	1	4	12
16	M	4			1	Upper limb	15	20	110	Pain on the right upper limb	1	1	12
34	M	3			3	Lower limb	15	20	100	Inflammation of the left big toe	2	1	12
21	M	4			2	Face	15	16	120	inflammation and laceration on the face	3	4	12
31	M	1	3	1	1	upper and lower imb	15	19	90	Bruises and wounds on the upper and lower limbs	1	4	11
26	F	1	4	2	1	Lower limb	15	20	120	Bruises on the right knee	1	1	12
4	M	1	6	3	1	Head	0	24	0	Laceration on the head	1	4	N
34	M	1	2	1	1	Face and upper limb	14	20	140	Fracture on the left ulnar and radius,wound on the face	3	13	12
36	M	1	2	2	1	Face	15	24	130	Lacerations on the face	1	4	12
50	M	1			1	Lower limb	15	18	130	Lacerated wound on the left leg	1	4	12
19	F	1	4	2	1	Head	15	25	130	Laceeration on the head	1	4	12
23	M	1	3	1	1	Head	15	26	136	Bruises and pains on the left side of the head	3	1	12
50	M	7			1	Upper limb	15	18	119	Bruises on the right elbow	1	1	12
35	F	1	3	2	1	Chest	15	26	123	chest pain	1	1	12
5	M	1	3	2	1	upper and lower imb	0	30	0	Fracture of the right humerus, Bruises and Pains on both legs	3	9	N
21	M	1	4	1	1	lower limb	15	18	110	Bruises and Haematoma on the right arm	1	4	12
7	F	3			1	Head	0	26	0	Puncture wound on the head	1	4	N
22	M	1	4	1	1	Face	15	22	130	Lacerated wound on the face	1	4	12
29	M	4			1	Head, Upper limb	15	24	140	Lacerated wound and bruises on the head and upper limb	1	8	12
20	M	1	3	2	1	upper limb	15	24	120	Bruises on both elbows	1	1	12
38	M	4			2	Face and upper limb	15	22	110	Inflammation and pains on the face and upper limb	1	2	12
10	F	7			1	Lower limb	0	24	0	wound on the right leg	1	4	N
24	M	1	3	2	1	Face and upper limb	15	18	110	Laceration and bruises on the face and right hand	1	8	12
18	M	1	3	1	1	Face	15	22	120	Bruises on the face	1	1	12
22	F	7			1	lower limb	15	20	130	wound on the right leg	1	4	12
40	M	3			1	Lower limb	15	24	140	Laceration on the right foot	1	4	12
41	M	1	3	1	1	Lower limb	15	24	110	Bruises on the left leg	1	1	12
19	M	4			1	upper limb	15	20	120	Laceration on the right hand	1	4	12
9	F	1	5	3	1	upper limb	0	22	0	Bruises on both elbows	1	1	N
20	F	1	4	2	1	Lower limb	15	20	134	Pain on the right foot	1	1	12
56	F	1	1	2	1	Face	15	24	140	Laceration on the face	1	4	12
19	F	4			1	Chest and Head	15	22	120	Pains on the chest and head	1	2	12
29	M	1	4	2	1	Chest	15	18	90	chest pain	1	1	12
27	F	4			1	Head	15	24	70	Laceration on the head	1	4	12
34	M	1	4	1	1	Face and upper limb	15	28	120	Laceration and bruises on the face and right hand	1	8	12
33	M	1	3	1	1	upper and lower imb	15	28	110	Bruises on both upper and lower limbs	1	1	12
34	M	1	4	1	1	Face, upper and lower limb	15	26	120	Laceration and bruises on the face and both hands	1	8	12
20	M	1	4	1	2	upper and lower imb	15	22	140	bruises on the upper and lower limbs	1	1	12
24	M	1	4	1	1	Face	15	22	140	Laceration on the face	1	4	12
55	M	1	4	1	1	Lower limb	15	24	120	Pain at the left elbow	1	1	12
40	M	1	3	1	1	Chest, Face	0	0	0	Pain, bruises and ragged wound on the face and chest	1	1	N
28	M	1	6	1	2	head, Lower limb	15	22	128	Avulsion and bruises	1	N/A	12
6	F	3			2	Head, upper limb	0	0	0	Bruises and pains on the head and left arm	1	2	N
12	M	4			3	Ears	0	0	0	Laceration on the left ear	1	4	N
40	M	1	6	3	1	lower limb	15	20	100	Pains on the left ankle	1	1	12
32	M	4			1	Face	15	18	100	Laceration on the face	1	4	12
19	M	4			1	Head	15	20	100	Laceration on the head	1	4	12
24	M	1	4	2	1	Face	15	20	130	Bruises on the face	1	1	12
30	M	1	5	3	1	Lower limb	15	19	130	Bruises on the right knee	1	1	12
39	M	1	6	2	1	Face	15	18	110	Ragged wound on the face	1	4	12
25	M	1	6	1	1	head, Lower limb	15	22	100	Laceration on the and sprain on theleft lower limb	2	5	12
20	M	1	1	2	1	upper limb	15	24	115	Laceration on the left arm	1	4	12
20	F	4			1	Face	15	18	110	Epistaxis	1	4	12
19	M	4			1	upper limb	15	19	110	Laceration on the sole of the left leg	1	4	12
24	M	1	3	2	1	Head and scrotum	0	0	0	Bruises and pains on the head and scrotum	1	2	N
26	M	1	3	2	1	Head	15	28	140	wound and bruises on the head	1	4	12
28	M	4			1	Abdomen	15	28	130	Deep wound on the abdomen	1	4	12
25	M	4			1	Face and lower limb	15	24	120	Laceration on the face and left leg	1	8	12
28	M	1	3	2	2	Face, upper and lower limb	15	26	100	Laceration and bruises on the face and right elbow	1	8	12
32	M	4			1	Head	15	24	130	Laceration on the head	1	4	12
17	M	1	3	1	1	Face,and lower limb	15	28	120	Bruises on the face and both knees	1	2	12
15	M	2			1	Upper limb	15	20	110	laceration on the left arm	1	4	12
14	M	4			1	Face, upper and lower limb	15	26	120	Inflammation and bruises on the face and both upper and lower limbs	1	2	12
13	F	7			1	lower limb	15	20	110	Puncture wound on the right foot	1	4	12
23	F	1	6	2	1	upper limb	15	19	120	Bruises on the right shoulder	1	1	12
52	M	4			1	Head	15	20	130	wound on the head	1	4	12
56	F	3			1	Chest	15	16	128	chest pain	1	1	12
17	F	4			1	upper and lower imb	15	24	120	Bruises on the upper and lower limbs	1	1	12
19	M	1	4	1	1	upper limb	15	20	110	Bruises on the left arm	1	1	12
36	M	4			1	Face and upper limb	15	18	126	Inflamation and pains on the face and right wrist	1	2	12
19	M	4			1	Face	15	16	120	Pains and wound on the face and right arm	1	2	12
22	M	4			1	finger	15	20	100	amputated right index finger	1	4	12
19	F	4			1	Face and chest	15	26	149	Laceration and pains on the face and chest	1	2	12
30	M	1	3	1	1	upper limb	15	20	123	Bruises and Open fracture of the left ulnar	3	9	12
15	M	2			1	Upper limb	0	26	0	Laceration on the right hand	1	4	N
58	M	2			3	Lower limb	0	0	0	Punctured wound and inflammation on the right foot	2	4	N
23	M	1	4	1	1	Upper limb	15	20	120	Inflammation and bruises on theright hand	1	1	12
27	F	4			1	Head and Face	15	22	120	Pains on the head and face	1	2	12
29	M	4			1	Head and Face	15	20	120	Pains and inflammation of the head and face	1	2	12
36	M	1	1	2	1	Head and chest	15	20	120	headache and chest pain	1	2	12
34	M	1	3	1	1	Head	14	22	90	concussion	2	16	11
24	M	7			1		3	0	0		4	N/A	N
9	F	1	5	3	1	Head	3	0	0	Coma	3	16	2
15	F	1	4	1	1	upper and lower imb	15	16	100	Bruises onboth upper and lower limbs	1	1	12
35	M	1	3	2	1	Lower limb	0	0	0	Laceration on the left foot	1	4	N
39	M	4			2	Upper limb	15	24	112	Deep laceration on the right arm	1	4	12
25	M	1	4	1	1	Lower limb	15	19	147	trauma to the left foot	1	N/A	12
29	M	4			1	Face	15	20	140	Bruises on the face	1	1	12
20	F	4			1	cervical spine	15	16	110	Bruises on the back	1	1	12
20	M	1	4	1	1	Chest and Lower limb	15	20	130	Pains on the chest and lower limbs	1	2	12
22	M	1	4	1	1	Lower limb	15	20	120	wound on the right foot	1	4	12
42	M	3			1	chest and Head	15	20	139	Pains and wound on the chest and head	1	8	12
38	M	1	6	3	1	Head	0	0	0	Puncture wound and heamatoma on the head	1	4	N
25	M	4			2	upper limb	0	0	0	Laceration on the right arm	1	4	N
7	M	3			1	Head and Face	0	20	0	Bruises on the head and face	1	2	N
23	M	1	3	1	1	Lower Limb	15	20	120	Inflammation of the left leg	1	1	12
25	M	1	3	2	1	Lower Limb	15	22	110	Inflammation of the left leg	1	1	12
19	M	1	4	1	1	Head	15	26	100	Laceration on the head	1	4	12
43	M	1	3	2	1	Head and upper limb	15	22	138	Bruises and wound on the head and right arm	1	8	12
16	M	1	3	1	1	Head and lower limb	15	20	0	Bruises on the head and lower limbs	1	2	N
27	F	1	3	2	1	Head	15	36	128	Heamatoma and Bruises on the head	1	4	12
30	M	1	3	1	1	Neck, chest and upper limb	15	18	110	Pains and inflammation of the neck, chest and upper limbs	1	3	12
44	M	4			1	upper limb	15	0	95	Deep laceration on the right arm	1	4	N
12	M	2			1	Head	15	20	0	Laceration on the head	1	4	N
7	M	2			1	Chest	0	0	0	chest Pain	3	1	N
33	F	4			1	Head	0	0	0	wound on the head	1	4	N
23	M	4			1	Head	0	0	0	wound on the head	1	4	N
75	M	4			1	Face	0	0	0	wound on the face	1	4	N
10	F	1	4	2	1	Head, upper and lower limb	0	0	0	Heamatoma and Bruises	1	N/A	N
15	F	1	4	2	1	Bruises on the upper and lower imb	0	0	0	Bruises	1	1	N
24	M	1	4	2	1	upper and lower imb	0	0	0	Inflammation of both upper and lower limbs	1	1	N
35	M	4			1	upper limb	0	0	0	Puncture wound on the right arm	1	4	N
17	M	4			1	Head, face	15	20	120	Pains on the face and head	1	2	12
25	M	6			1	upper limb	15	22	120	Ragged laceration on the left arm	1	4	12
59	M	1	7	2	1	Head	15	20	150	trauma	1	N/A	12
37	M	1	7	2	1	upper limb	15	18	120	Bruises on the right elbow	1	1	12
25	F	1	4	2	1	upper and lower limb	15	20	130	Bruises on the upper and lower limbs		1	12
25	M	4			1	Face and upper limb	15	22	0	Pains and bruises on the face and right palm	1	2	12
5	F	1	5	3	1	Head, upper and lower limb	0	0	0	Bruises on the head, upper and lower limbs	1	2	N
6	F	1	5	3	1	upper and lower imb	0	0	0	Bruises on the upper and lower limbs	1	1	N
17	M	1	4	2	2	waist	15	22	120	waist Pains	1	N/A	12
27	M	4			1	Head	0	0	0	wound on the head	1	4	N
31	M	6			1	upper limb	0	0	0	crushed injury	1	N/A	N
19	F	1	4	2	1	face	0	0	0	Laceration on the face	1	4	N
25	M	1	4	1	1	Chest, upper and lower limb	15	20	100	puncture wound and bruises on the chest and both upper and lower limbs	1	8	12
19	M	1	4	1	1	Head	0	0	0	head trauma	4	N/A	N
19	F	1	4	2	1	upper and lower imb	14	26	140	Bruises and Ragged wound on the left leg and right shoulder	1	4	12
20	M	1	4	2	1	upper and lower imb	15	24	110	bruises on both elbows and left knee	1	1	12
16	M	1	4	2	1	upper limb	15	20	115	Bruises on the left shoulder	1	1	12
35	M	1	2	1	1	Chest, upper and lower limb	15	24	130	bruises on the chest, puncture wound on the left foot and left arm	1	5	12
9	M	7			2	Lower limb	0	0	0	bruises on both knees	1	1	N
24	M	1	4	1	1	Lower limb	15	18	91	Bruises on the right knee	1	1	11
26	M	4			1	head	15	20	0	wound on the head	1	4	N
26	M	1	4	1	1	upper limb	15	20	131	Bruises on the right elbow	1	1	12
12	M	1	4	2	1	Head and upper limb	15	22	0	Heamatoma on the head and Bruises on the face	1	5	N
37	M	1	4	1	1	Face	13	22	0	multiple bruises on the face	3	1	N
24	F	1	4	2	1	upper limb	15	20	0	Deep laceration on the right arm	1	4	N
26	M	6			1	upper limb	0	20	0	Laceration on the right palm	1	4	N
2	M	1	4	2	1	Nil	0	0	0	Nil	1	N/A	N
60	F	1	1	2	1	Head and lower limb	0	0	0	Deep laceration on the head and open fracture of the right tibia	3	13	N
22	M	1	3	1	1	Lower limb	15	22	141	Inflammation and bruises on the lower limb	1	1	12
23	M	4			1	Face	15	24	0	Laceration on the face	1	4	N
16	M	4			1	face	15	24	110	Bruises on the face	1	1	12
27	F	4			1						1	N/A	N
25	M	1	6	1	1	Face	15	20	120	Bruises on the face	1	1	12
25	M	1	6	3	1	Lower limb	0	20	140	wound on the right foot	1	4	N
25	M	1	4	2	1	upper limb	0	16	130	Laceration on the right shoulder	1	4	N
50	M	1	4	2	1	Head	0	18	135	Bruises on the head	1	1	N
26	M	1	4	1	1	Head and chest	0	0	0	Pains on the head and chest	1	2	N
30	M	1	2	2	1	Head, upper and lower limb	0	20	100	Laceration and bruises on the head, left arm and left leg	1	8	N
38	M	1	3	1	1	lower limb	15	20	130	Pains on the lower limbs	1	1	12
38	M	1	5	3	1	Lower limb	0	20	120	Laceration on the left foot	1	4	12
22	F	1	5	3	1	upper limb	15	20	120	Inflammation of the left ring finger	1	1	12
21	F	1	3	2	1	Face	0	22	110	Deep Laceration on the face	1	4	N
9	F	3			1	upper limb	0	0	0	Laceration on the left hand	1	4	N
33	M	1	1	1	1	Chest	15	22	120	chest Pains	1	1	12
22	M	4			1	Head	0	0	0	Laceration on the head	1	4	N
3	M	3			1	Face	0	28	0	Laceration on the face	1	4	N
20	M	1	4	2	1	upper and lower imb	15	18	120	Bruises on the upper and lower limbs	1	1	12
21	M	1	4	1	1	Head, upper and lower limb	15	20	110	Bruises on the head and both upper and lower limbs	1	2	12
22	M	5			1	upper limb	15	22	130	Burns	2	N/A	12
25	M	4			1	Abdomen	0	20	117	wounds on the abdomen	1	4	N
6	M	1	6	3	1	Head, upper and lower limb	15	28	0	Heamatoma on the head, Laceration and bruises on both upper and lower limbs	1	8	N
20	F	1	6	3	1	lower limb	15	20	100	Pains on the left ankle	1	1	12
16	F	4			1	Head	15	26	0	Laceration and haematoma on the haed	1	4	N
21	M	1	4	1	1	upper limb	0	20	0	multiple bruises on the upper limbs	1	1	N
	F	1	4	2	1	Lower limb	0	18	120	Pains on both knees	1	1	N
	F	1	3	2	1	Face	15	20	0	Bruises on the face	1	1	N
23	M	4			1	Head, Face and lower limb	15	20	0	trauma	1	N/A	N
8mths	F	5			1		0	0	0			N/A	12
35	M	1	4	2	1	Face and lower limb	15	20	0	Bruises on the face and lower limbs	1	2	N
27	M	1	3	1	1	Face	15	20	100	Laceration on the face	1	4	12
16	F	6			1	Lower limb	15	0	0	Puncture wound on the right thigh	1	4	N
18	F	4			1	Face	15	18	100	Laceration on the face	1	4	12
20	M	1	3	2	1	upper and lower imb	15	32	160	Laceration and bruises on the right leg and arm	2	4	12
35	M	1	3	2	1	Face	0	34	110	Lacerated wound on the face	2	4	N
30	M	1	1	2	1	Face, Chest and lower limb	15	20	150	Bruises on the face,chest and lower limbs	1	3	12
33	M	1	1	2	1	Head, Face and Chest	15	30	150	laceration on the face, head, chest	1	3	12
27	M	1	1	2	1	Lower limb	15	22	130	Pains on the lower limbs	1	1	12
34	M	1	1	2	1	Face, chest , upper and lower limb	15	18	120	Bruises on the face,chest, both elbows and right knee	1	3	12
27	M	2			1	upper limb	15	20	120	Laceration on the left shoulder	1	4	12
19	M	2			1	Lower limb	15	22	130	Laceration on the right arm	1	4	12
25	M	1	4	2	1	Lower limb	15	20	120	Laceration on the sole of the right leg	1	4	12
36	M	1	4	2	1	Face	15	18	160	Laceration on the face	1	4	12
19	M	1	4	1	1	Lumbar spine	15	20	118	Pains	1	N/A	12
19	M	1	4	2	1	Lower limb	0	0	0	wound on the right foot	1	4	N
60	F	1	4	2	1	Head and lower limb	15	20	120	wound on the head and right ankle	1	8	12
23	M	4			2	Face	0	18	120	wound on the face	1	4	N
30	M	1	4	2	1	Head, upper and lower limb	15	22	130	Bruises and lacerations on the head, right arm and right foot	1	8	12
32	M	1	3	2	1	Head and upper limb	15	18	120	Ragged laceration on the head and bruises on the left elbow	1	5	12
33	M	1	4	1	1	upper limb	15	20	140	Bruises on both elbow	1	1	12
26	M	4			1	Head, chest and neck	15	15	120	Pains	1	N/A	12
17	F	4			1	Neck and Abdomen	15	19	130	Pains on the neck and abdomen	1	2	12
30	M	1	4	2	1	Head	15	16	160	Laceration on the head	1	4	12
73	F	1	4	2	1	Lumbar spine	0	0	0	Pains on the lumber spine	1	1	N
42	M	1	6	3	1	upper and lower imb	0	0	0	Bruises on the right elbow and both knees	1	1	N
7	M	3			1	Lower limb	0	0	0	wound on the left foot	1	4	N
12	F	5			1	Lower limb	0	0	0	Burns	1	N/A	N
30	M	1	4	2	1	upper and lower imb	15	22	100	multiple bruises on both upper and lower limbs	1	1	12
8	M	1	4	2	1	Head	0	0	0	Laceration on the head	1	4	N
	F	1	4	2	1	Lower limb	0	0	0	Laceration on the right thigh	1	4	N
22	M	1	4	2	1	Face, chest, upper and lower limb	0	0	0	wounds on the face, chest, upper and lower limbs	1	12	N
19	M	2			1	Lower limb	0	0	0	Laceration on the right foot	1	4	N
26	F	1	4	2	1	upper and lower imb	0	0	0	Laceration and abrasions on the right leg and left arm	1	4	N
22	M	4			1	Head	0	0	0	Pains	1	N/A	N
27	F	1	4	2	1	Lower limb	0	0	0	Bruises on both Knees	1	1	N
19	M	1	4	2	1	upper and lower imb	15	22	149	Fracture of the left tibia and right ulnar and raduis	3	9	12
34	M	1	1	1	1	Face	15	22	120	Laceration on the face	1	4	12
45	M	4			1	Lower limb	0	0	0	trauma	1	N/A	N
12	M	1	4	2	1	upper and lower imb	15	24	130	Fracture on the left ulnar and bruises on both knees	2	9	12
28	M	1	3	2	1	upper and lower imb	15	25	137	Bruises on both upper and lower limbs	1	1	12
26	M	1	3	2	1	upper and lower imb	15	22	142	Laceration on the right arm and bruises on both legs	1	4	12
58	M	1	4	2	1	upper limb	15	20	130	Bruises on the right shoulder	1	1	12
32	M	4			1	Face	15	16	103	Laceration on the face	1	4	12
48	F	1	4	2	1	Lower limb	15	20	130	Laceration on the right foot	1	4	12
38	M	1	2	2	1	Face and lower limb	3	0	0	crushed injury and multiple bruises	4	N/A	N
35	F	1	4	2	1	upper and lower imb	0	0	0	Bruises on both upper and lower limbs	1	1	N
	M	4			1	Face	15	20	0	Laceration on the face	1	4	N
45	M	1	3	2	1	Face	0	0	0	Pains and oedema of the face	1	1	N
47	M	2			1	upper limb	0	0	0	Ragged wound on the left shoulder	1	4	N
29	M	1	4	1	1	Lower limb	0	0	0	Deep laceration on the right leg	1	4	N
34	M	1	3	2	1	Head	15	22	0	Bruises on the head	1	1	N
29	M	1	3	1	1	Face	15	26	130	Deep laceration on the face	1	4	12
10	F	1	6	3	1	Head, upper and lower limb	0	19	100	Bruises on the head, upper and lower limbs	1	2	N
35	M	1	4	2	1	Lower limb	15	20	160	Laceration on the left foot	1	4	12
30	M	2			1	Lower limb	0	0	0	Laceration on the left thigh	1	4	N
23	M	1	3	1	1	upper and lower imb	15	20	130	Bruises on both upper and lower limbs	1	4	12
24	F	1	3	2	1	lower imb	15	18	120	Ragged Wound and bruises on the right foot	1	4	12
15	M	1	4	2	1	upper limb	15	22	136	Fracture of the humerus	2	9	12
42	M	4			1	Head and upper limb	15	20	95	Laceration on the head and Amputated left index finger	1	8	12
34	M	1	4	2	1	Head	15	20	0	trauma	1	N/A	N
22	M	4			1	Head	0	0	0	Deep Laceration on the head	1	4	N
37	M	1	4	1	1	Face	0	20	0	Bruises on the face	1	1	N
19	F	1	3	2	2	upper and lower imb	0	0	0	Bruises on both upper and lower limbs	1	1	N
48	F	1	2	2	1	upper limb	0	0	0	Bruises and lacerations on the right arm	1	4	N
40	F	1	2	2	1	upper limb	0	0	0	Bruises on both elbow	1	1	N
3	M	1	2	2	1	Head and upper limb	0	0	0	Laceration on the head and bruises on the right arm	1	5	N
5	F	1	4	2	1	Lower limb	0	0	0	myalgia of right leg	1	1	N
25	F	4			1	Face, upper and lower limb	15	17	110	wound and bruises on the face and both upper and lower limbs	1	8	12
53	F	1	4	2	1	Head	15	20	110	Laceration on the head	1	4	12
17	M	1	6	2	1	Head, face, upper and lower limb	0	0	0	Bruises on the head, face and both upper and lower limbs	1	3	N
35	M	4			1	Face	0	0	0	Laceration on the face	1	4	N
23	M	1	4	2	1	Face	0	0	0	Laceration on the face	1	4	N
31	M	1	1	1	1	Face and lower limb	15	20	100	Lacerations on the face and left foot	1	8	12
	M	4			1	Head	0	0	0	Multiple lacerations on the head	1	4	N
20	M	1	4	1	1	upper limb	15	20	120	Laceration on the left shoulder	1	4	12
9	M	3			1	Face	0	25	0	Laceration on the face	1	4	N
30	F	1	5	3	2	Face, upper	0	30	0	Lacerations on the face bruises and open fracture of the left ulnar and raduis	3	13	N
38	M	1	2	2	1	Face	0	0	0	Bruises on the face	1	1	N
29	F	1	2	2	1	Head	0	0	0	Bruises on the head	1	1	N
16	F	1	3	2	2	lower limb	15	20	0	Deep Laceration on the right foot	1	4	N
17	M	1	3	1	1	upper and lower imb	15	20	120	Bruises on the upper and lower limbs	1	1	12
22	M	1	4	2	1	Face	0	0	0	Inflammation of the face	1	1	N
21	M	1	4	1	1	upper limb	0	0	0	Deep Laceration on the left shoulder	1	4	N
22	M	4			1	Face and upper limb	0	0	0	Laceration and bruises on the face and right arm	1	8	N
36	M	4			1	Face	0	0	0	Deep laceration on the face	1	4	N
23	F	1	4	2	1	lower limb	0	0	0	Fracture of the right femur	2	9	N
84	F	1	4	2	1	Face and upper limb	15	15	100	Pains on face and upper limbs	1	2	12
34	F	2			2	upper limb	0	0	0	Pains on the fingers	1	1	N
22	M	1	4	2	1	upper and lower imb	15	18	110	Bruises on the upper and lower limbs	1	1	12
30	M	4			2	Head	15	18	110	Deep laceration on the head	2	4	12
30	M	1	4	2	1	upper and lower limb	15	16	0	Bruises on the upper and lower limbs	1	1	N
32	M	1	4	2	1	upper and lower imb	0	0	0	Bruises on the left knee and elbows	1	1	N
25	F	1	4	2	1	lower limb	0	0	0	Bruises on both knees	1	1	N
16	F	1	4	2	1	Face	0	0	0	Laceration on the face	1	4	N
60	M	1	4	2	1	upper and lower limb	0	0	130	Laceration on the left leg and bruises on both elbows	1	4	N
60	M	1	4	1	1	lower limb	15	0	200	Laceration and bruises on the left leg	1	4	N
32	F	5			1	Face and chest	15	0	100	Burns on the face and chest	1	N/A	N
22	F	1	4	2	1	lower limb	0	0	100	Bruises on the left knee	1	1	N
41	F	1	4	2	1	upper and lower imb	15	0	120	Bruises on both upper and lower limbs	1	1	N
45	M	1	4	1	1	Head, upper and lower limb	15	18	110	Laceration on the head, bruises on both upper and lower limbs	1	5	12
53	M	1	4	2	1	Upper limb	15	22	205	Bruises on both elbows	1	1	12
10	F	1	4	2	1	upper and lower imb	0	0	0	trauma	1	N/A	N
27	F	1	4	2	1	Head	15	20	0	Deep laceration on the head	1	4	N
27	F	1	4	2	1	Upper limb	0	0	0	Bruises on the left shoulder	1	1	N
7	F	7			1	Lower limb	0	0	0	Puncture wound on the left leg	1	4	N
30	F	2			1	upper limb	0	0	0	Laceration on the right hand	1	4	N
37	M	1	4	2	1	Head and lower limb	15	0	100	Deep laceration on the head and left foot	1	8	N
25	F	4			1	Head	0	0	110	Haematoma and pains on the head	1	4	N
33	M	1	4	1	1	Face	15	16	120	Laceration on the face	1	4	12
34	F	4			1	Face	0	16	0	Deep laceration on the face	1	4	N
18	F	1	1	2	2	Upper limb	15	0	100	Bruises on the elbows	1	1	N
32	M	1	1	1	1	upper limb and chest	15	0	110	trauma	1	N/A	N
18	F	4			1	Face	0	0	110	Bruises on the face	1	1	N
50	M	2			1	upper limb	0	20	0	Laceration on the right arm	1	4	N
36	M	1	4	2	1	Head and neck	0	0	140	Pains on the head and neck	1	1	N
25	M	1	3	1	1	Head	15	16	120	Pains on the head	1	1	12
40	M	1	4	1	1	Face, upper and lower limb	15	22	100	Bruises and lacerations on the face,left arm and right thigh	1	8	12
27	F	1	1	1	1	Lower limb	15	22	120	Bruises on both knees	1	1	12
36	F	4			1	Head	0	0	130	Puncture wound on the head	1	4	N
26	M	4			1	Face	15	22	120	Deep laceration on the face	1	4	12
26	M	1	4	1	1	upper and lower imb	0	20	0	Bruises on the upper and lower limbs	1	1	N
60	F	1	6	3	1	Face and lower limb	15	17	170	Inflammation and bruises on the face and left ankle	1	2	12
28	M	1	4	2	1	upper and lower imb	15	24	130	Multiple bruises on the upper and lower limbs	1	1	12
32	M	1	3	1	1	Lower limb	15	15	110	Laceration on the right thigh	1	4	12
24	F	1	4	2	1	upper and lower imb	0	0	0	Bruises on the upper and lower limbs	1	1	N
25	M	4			1	Head and Face	0	0	0	Laceration on the head and lip	1	8	N
12	M	7			1	Lower limb	0	0	0	Puncture wound on the right foot	1	4	N
8	M	1	5	3	1	Head, upper and lower limb	0	0	0	Bruises on the head, upper and lower limbs	1	2	N
32	M	1	2	1	1	Face and upper limb	15	20	0	Laceration and bruises on the face and both hands	1	8	N
70	M	4			1	upper limb	15	22	0	Deep laceration on the right hand	1	4	N
47	M	1	1	2	1	General body	0	0	0	General body pains	1	N/A	N
7	M	2			1	Lower limb	0	0	0	contused wound on the sole of the right foot	1	4	N
26	M	1	4	1	1	Lower limb	0	0	120	Laceration on the left leg	1	4	N
20	F	4			1	Head	15	18	120	Laceration on the head	1	4	12
48	M	4			1	Face	0	0	120	Laceration on the face	1	4	N
34	M	1	2	2	1	Upper limb	0	0	0	open Fracture of the right ulnar	2	9	N
25	f	1	6	3	1	upper and lower imb	0	0	0	Bruises on both upper and lower limbs	1	1	N
4	M	1	6	3	1	Abdomen and upper limb	0	0	0	Bruises on the abdomen and left elbow	1	2	N
40	M	4			1	Head, Neck and Face	0	0	120	Laceration and bruises on the head, neck and face	1	8	N
30	f	4			2	Face	0	0	0	Laceration on the face	1	4	N
32	M	1	4	2	1	upper limb	0	0	0	Fracture of the left hemerus	2	9	N
30	M	1	4	3	1	upper and lower imb	15	22	120	Bruises on both upper and lower limbs	1	1	12
50	M	1	5	3	1	Head and lower limb	0	28	110	open fracture of the right tibia, lacerations and bruises on the head	3	13	N
12	M	2			1	upper limb	0	0	0	Laceration on the left hand	1	4	N
25	M	4			1	Head	15	22	110	Laceration on the head	1	4	12
31	M	1	4	1	1	Abdomen and upper limb	15	22	120	Multiple bruises on the abdomen and upper limbs	1	2	12
27	M	1	3	2	1	Head and Face	15	20	120	Laceration on the head, bruises on the face	1	5	12
26	M	4			2	upper limb	15	20	0	Deep laceration on the right arm	1	4	N
11	F	4			2	Head	0	0	0	wound on the head	1	4	N
6	F	2			1	Head	0	0	0	wound on the head	1	4	N
23	M	1	4	2	1	Head	15	20	120	Laceration on the head	1	4	12
21	M	1	4	2	1	Face	15	16	140	Laceration on the face	1	4	12
30	M	4			1	Face	15	20	130	Laceration on the face	1	4	12
40	M	5			1	upper limb	15	0	140	Burns	1	N/A	N
30	M	1	3	1	1	Head, upper and lower limb	0	0	130	Laceration on the head, bruises on the upper and lower limbs	1	5	N
31	M	4			1	Head and Face	0	0	130	Laceration on the head and face	1	8	N
26	F	3			1	Lower limb	0	0	0	Laceration on the left thigh	1	4	N
26	M	6			2	upper limb	0	20	0	Deep Laceration on the left shoulder	1	4	N
32	M	1	3	2	2	Face	15	18	140	Laceration and bruises on the face	1	4	12
30	M	1	3	2	1	Head	15	20	110	Multliple bruises on the head	1	1	12
33	F	4			1	Head and Face	0	0	0	wounds on the head and face	1	8	N
18	F	3			1	lower limb	0	0	90	Laceration on the left foot	1	4	N
37	M	1	3	2	1	Face	0	0	0	Wound on the face	1	4	N
50	F	7			1	lower limb	0	0	120	wound on the right foot	1	4	N
48	M	4			1	Head	0	0	130	Puncture wound on the haed	1	4	N
52	M	4			2	Head and upper limb	0	0	0	Puncture wound on the head and bruises on both elbows	1	5	N
39	M	4			2	Face	0	0	0	Laceration on the face	1	4	N
43	M	1	3	2	1	Face	0	0	140	Laceration on the face	1	4	N
36	F	4			2	Head and upper limb	0	0	170	Wound and haematoma on the head, closed fracture of the left ulnar and raduis	1	13	N
41	M	1	4	2	1	Face and lower limb	0	0	0	Laceration on the face, bruises on both knees	1	5	N
32	M	1	4	1	1	upper and lower imb	0	0	0	Bruises on the upper and lower limbs	1	1	N
23	M	1	4	1	2	Head and Face	0	0	110	Multiple Lacerations on the head and face	1	8	N
24	M	1	4	2	1	Face and chest	0	0	0	Trauma and bruises	1	N/A	N
20	F	5			1	lower limb	0	0	0	Burns	1	N/A	N
35	M	1	3	1	1	upper and lower imb	0	0	0	Laceration and abrasions of both upper and lower limbs	1	4	N
25	M	1	3	2	1	upper limb	0	0	0	Abrasions on the left arm	1	4	N
24	M	3			2	Abdomen and lower limb	0	0	120	Pains on the abdomen and lower limbs	1	2	N
16	M	1	4	2	1	Back and upper limb	0	0	100	Trauma and bruises	1	N/A	N
20	M	2			1	lower limb	15	0	100	Deep laceration on the left foot	1	4	N
23	M	1	4	2	1	upper limb	0	0	140	Bruises on the left shoulder	1	1	N
16	M	1	4	1	1	Face	0	0	120	wound and bruises on the face	1	4	N
27	M	4			1	Face	0	0	0	Bruises and inflammation on the face	1	1	N
7	M	1	4	2	1	Head and waist	0	0	0	Pains on the head and waist	1	N/A	N
	M	4			1	Head	15	18	120	Pains on the haed	1	1	12
	M	4			1	Head and upper limb	15	20	120	Pains on the head and right elbow	1	2	12
19	M	1	4	1	1	upper and lower imb	15	20	0	Bruises on both knees and right hand	1	1	N
42	M	1	1	2	1	Head	0	0	0	Pains on the head	1	1	N
20	F	1	1	2	1	Face	0	0	120	wound on the face	1	4	N
38	F	1	4	2	1	upper limb	15	20	120	Trauma	1	N/A	12
29	M	1	3	2	1	Face	15	20	110	Laceration and bruises on the face	1	4	12
20	F	4			1	upper limb	15	20	120	Bruises on the right shoulder	1	1	12
32	M	5			1		0	22	0	Burns		N/A	N
28	M	1	1	1	1	Head and Back	0	0	0	wound on the head,backache	1	5	N
5	M	1	6	3	2	Lower limb	0	18	0	closed fracture of the right tibia	3	9	N
9	F	1	1	2	1	upper and lower imb	0	0	0	Multiple bruises on both upper and lower limbs	1	1	N
	M	1	3			upper and lower imb	0	0	150	open fracture of the left ulnar and radius, laceration on the right leg	1	9	N
23	M	1	4	1	2	Face	0	0	0	Multiple bruises on the face	1	1	N
32	M	4			2	General body	0	0	0	general body Pains	1	N/A	N
44	M	4			2	upper limb	0	0	0	Pains on the right wrist	1	1	N
32	M	4			2	Face and upper limb	0	0	0	Trauma and bruises on the face and left arm	1	N/A	N
17	M	1	3	2	1	Head and upper limb	0	0	0	Bruises on the head and right elbow	1	2	N
22	M	1	3	1	1	upper limb	0	0	0	Pains and dislocation of the right shoulder	1	1	N
30	M	3			2	Lower limb	0	0	0	Deep Laceration on the right foot	1	4	N
35	F	1	3	2	1	Lower limb	0	0	0	Bruises on the left knee	1	1	N
31	M	1	1	2	1	Head	15	20	140	Puncture wound on the head	1	4	N
65	F	1	1	2	1	Lower limb	0	0	0	Puncture wound on the right foot	1	4	N
32	M	1	1	1	1	Face and lower limb	0	0	0	Bruises and trauma on the face and left leg	1	N/A	N
5	F	1	6	3	1	Face, upper and lower limb	0	30	0	Bruises on the face, fracture of left tibia and left humerus	1	5	N
12	F	4			1	Face	0	26	0	Bruise on the face	1	1	N
8	F	7			1	lower limb	0	0	0	Punctured wound on the right foot	1	4	N
31	F	1	5	3	1	upper and lower limb	15	15	120	Pains on both upper and lower limbs	1	1	12
3	F	1	5	3	1	Head	0	0	0	Laceration on the head	1	4	N
17	F	2			1	lower limb	0	0	0	Wound on the right thigh	1	4	N
29	M	1	1	1	1	upper limb	0	0	140	Bruises on the left elbow	1	1	N
26	F	4			1	Face	0	0	0	Laceration on the face	1	4	N
48	M	2			2	lower limb	0	0	0	Puncture wound on the right sole	1	4	N
30	M	1	3	2	1	upper limb	0	0	110	Open fracture of the right ulnar and radius	1	9	N
14	M	4			2	Head	0	24	0	Laceration on the head	1	4	N
23	F	1	3	2	2	Waist	0	0	160	waist Pain	1	N/A	N
47	m	1	4	2	1	Face	0	0	0	wound on the left check	1	4	N
28	F	4			1	lower limb	0	0	110	Ragged wound on the left big toe	1	4	N
38	M	1	4	2	1	Head and lower limb	0	0	110	Bruises on the head and left knee	1	2	N
67	M	1	4	2	1	Head and chest	0	0	130	headache and chest pain	1	2	N
33	M	1	4	2	1	lower limb	0	0	0	Open fracture of the right humerus	1	9	N
	M	1	4	1	1	lower limb	0	0	0	Laceration on the right leg	2	4	N
21	M	1	4	2	1	upper limb	0	0	0	Laceration on the right shoulder	1	4	N
31	M	3			1	Neck	0	0	0	laceration on the neck	1	4	N
38	M	1	4	1	2	Face	0	0	0	Laceration and multiple bruises on the face	1	4	N
41	M	1	6	3	2	Face	0	0	130	laceration on the lower lip	1	4	N
	M	1	4	2	1	Head	0	0	0	Multiple lacerations on the head	1	4	N
11	F	3			1	Upper limb	0	0	0	Inflammation of the right wrist	1	1	N
2	M	5			3	Abdomen	0	30	0	Burns	2	N/A	N
46	F	1	4	2	1	Lower limb	0	28	0	Deep Laceration on the right foot	1	4	N
	M	1	1	2	1	Head and Face	0	0	0	Laceration on the face, head trauma	2	N/A	N
38	M	4			1	Face	0	0	0	Deep Laceration on the face	1	4	N
	M	4			2	Back and lower limb	15	20	120	wound on the back and lower limb	1	8	12
	M	1	4	2	1	Face	0	20	0	Laceration on the left upper eyelid	1	4	N
		1	4	2	1	Face	0	22	0	Laceration on the chin	1	4	N
19	M	4			1	upper and lower imb	0	20	0	Laceration and bruises on theleft shoulder and left foot	1	4	N
28	M	4			1	Head and Face	15	24	130	Lacerations on the head and lower lip	1	8	12
20	F	1	4	2	1	Lower limb	0	0	120	Bruises on the left knee	1	1	N
56	F	1	6	3	1	upper and lower imb	0	0	151	Bruises on both upper and lower limbs	1	1	N
5	M	1	6	3	1	Head	0	20	0	haematoma on the head	1	4	N
6	M	1	6	3	1	Lower limb	0	18	0	Abrasions on the left leg	1	1	N
51	M	1	1	1	1	Upper limb	15	20	169	wound on the left palm	1	4	12
29	F	1	1	2	1	Head	15	18	120	wound on the head	1	4	12
56	M	1	3	2	1	Head and Ear	15	22	140	wound on the hean and ear	1	8	12
30	F	4			1	General body	0	0	0	General body pains	1	N/A	N
62	M	3			1	upper limb	0	20	0	open fracture of the left humerus	1	9	N
26	F	1	1	2	1	upper and lower imb	15	20	0	Ragged Wound and bruises on the right foot and right arm	1	4	N
23	M	1	1	2	1	Neck	0	20	0	Pains on the neck	1	1	N
20	F	1	1	2	1	Face	0	18	0	wound on the face	1	4	N
40	M	1	3	1	1	Head and upper limb	0	20	0	Pains and bruises on the head and right shoulder	1	2	N
30	M	1	3	2	1	upper and lower imb	0	18	0	Bruises on the upper and lower limbs	1	1	N
19	M	1	6	1	1	Face and upper limb	0	0	0	Bruises on the face and right elbow	1	2	N
20	F	1	6	3	1	upper limb	0	0	0	Bruises on both arms	1	1	N
27	M	1	4	2	1	upper and lower limb	0	0	0	Bruises on both upper and lower limbs	1	1	N
22	M	4			1	Face	0	0	0	Trauma to the face	1	N/A	N
18	F	4			1	General body	0	0	0	General body Pains	1	N/A	N
7	F	1	4	2	1	lower limb	0	0	0	Pains on the left ankle	1	1	N
28	M	4			1	Face and upper limb	15	20	120	Lacerations on the face and left arm	1	8	12
23	F	1	4	2	1	Face and chest	0	0	120	Laceration on the face and chest	1	8	N
25	M	1	4	2	1	lower limb	0	0	110	Laceration and trauma	1	N/A	N
25	M	1	4	2	1	lower limb	0	0	110	Bruises on both knees	1	1	N
34	M	1	4	2	1	lower limb	0	0	100	Laceration on the right foot	1	4	N
25	M	6			1	Head	0	0	140	Laceration on the head	1	4	N
32	F	2			3	upper limb	15	28	140	Inflammation of the left thumb	1	1	12
53	F	3			1	lower limb	15	22	150	Laceration on the right foot	1	4	12
36	M	3			2	Head,lumbar spine	15	22	120	Pains on the head and lumber spine	1	2	12
60	F	1	4	2	2	lower limb	0	0	130	Inflammation of the left knee	1	1	N
24	M	1	2	2	1	Cervical and lumbar spine	15	18	110	Pains on the back and waist	1	N/A	12
34	M	1	2	2	1	Chest	15	22	120	chest Pain	1	1	12
28	M	1	2	1	2	Face, upper and lower limb	15	18	194	Bruises on the face ,upper and lower limb	2	2	11
40	M	1	2	2	2	Head, Face and Upper limb	15	0	120	Trauma and bruises on the face and head	1	N/A	N
25	M	1	2	2	2	Face	15	18	100	Laceration on the face, epistaxis	3	4	12
34	M	1	2	2	2	Face	15	18	120	Laceration and haemorrhage from the ears	2	4	12
30	M	3			1	Face and upper limb	15	20	120	Bruises on the chick	1	1	12
20	M	1	3	1	1	Face, upper and lower limb	15	0	110	wound and bruises on the face and right arm	1	8	N
43	M	6			2	upper limb	15	22	140	Deep Laceration on the right hand	1	4	12
29	M	4			1	Head and Face	15	20	120	Lacerations on the head and chin	1	8	12
21	F	1	4	2	1	upper and lower imb	15	24	120	Laceration and bruises on theleft shoulder and right leg	1	4	12
10	M	1	5	3	1	Lumbar spine and upper limb	0	20	0	Bruises on the back and left foot	1	2	N
31	M	1	3	1	1	Lower limb	15	0	100	Bruises on the knees	1	1	N
56	M	4			2	Face	0	0	150	wound and bruises on the face	1	4	N
29	M	4			1	Head	0	0	110	Deep Laceration 0n the head	1	4	N
61	M	4			1	Face and lower limb	0	0	120	Laceration and bruiseson the face and left foot	1	8	N
57	M	4			1	upper limb	0	0	120	Pains at the right wrist	1	1	N
30	M	1	4	2	1	Lower limb	0	0	120	Deep Laceration on the left sole	1	4	N
32	M	1	4	2	1	upper limb	15	20	120	Deep Laceration on tht left shoulder	1	4	12
39	F	7			2	Lower limb	0	0	120	Deep Laceration on the right thigh	1	4	N
49	M	4			2	Upper limb	0	0	120	Laceration on the right thumb	1	4	N
23	F	7			2	Lower limb	15	16	120	Urticaric rashes on the lower limb	1	N/A	12
24	M	1	4	2	2	Head and lower limb	15	20	120	Laceration and bruises on the head, and left foot	1	8	12
26	M	1	1	2	1	Chest and upper limb	0	0	0	Pains and bruises on the chest and left shoulder	1	2	N
12	M	3			1	Lumbar spine	0	0	110	Pains at the back	1	1	N
25	F	4			1	Head	0	0	0	Inflammation on the right side of the head	1	1	N
8	M	2			1	upper limb	0	20	0	Laceration on the right arm	1	4	N
35	M	3			1	lower limb	0	0	0	Inflammation of the left ankle	1	1	N
21	M	4			2	Head	15	18	120	Deep Laceration on the head	1	4	12
7	M	4			1	Face	0	0	0	Punctured wound under the chin	1	4	N
25	M	1	4	1	1	Chest and Lower limb	14	18	120	Pains on the chest and lower limbs	1	2	12
29	M	1	6	3	1	lower limb	0	20	0	Pains on the left knee	1	1	N
15	F	1	4	2	3	Head	0	22	0	head trauma	1	N/A	N
24	M	1	4	1	1	lower limb	15	20	100	Laceration on the left foot	1	4	12
27	M	1	4	2	1	lower limb	0	20	90	Laceration on the left thigh	1	4	N
34	M	2			1	lower limb	15	18	120	Deep Laceration on the right big toe	1	4	12
74	M	1	4	2	1	Face and lower limb	15	18	140	Wound on the face and open fracture of the right tibia	3	13	12
33	F	1	4	2	1	lower limb	15	24	120	closed fracture of the right femur	3	9	12
45	M	1	4	1	2	Face	15	24	120	Laceration and bruises on the face	1	4	12
62	M	1	4	2	2	Head, chest an upper limb	0	0	110	Bruises and pains on the head,chest and right elbow	1	3	N
	F	1	4	2	1	Head	0	18	0	Deep Laceration on the head	1	4	N
18	M	1	3	2	1	Head, upper limb	15	22	130	Laceration on the head, bruises and open fracture of the right ulnar and radius	3	13	12
23	F	1	4	2	1	Head	15	24	100	Bruise on the head	1	1	12
33	F	4			2	Face	15	18	110	Laceration on the face	1	4	12
32	F	4			3	Face	15	22	121	wound on the face	1	4	12
7	M	1	4	3	2	upper and lower imb	0	0	0	Pains and bruises on both upper and lower limbs	1	1	N
5	M	1	5	3	1	lower limb	0	0	0	puncture wound on the right foot	1	4	N
20	M	1	4	1	1	lower limb	0	22	122	Bruises on the right knee	1	1	N
16	M	1	4	2	1	lower limb	15	24	110	Bruises on both knees	1	1	12
25	F	4			1	Abdomen and Back	0	0	120	Pains on the abdomen and lower limbs	1	2	N
10	M	1	5	3	1	Head	0	28	0	Haematoma and bruise on the head	1	4	N
26	F	1	2	2	1	Face	15	18	120	Bruises on the face	1	1	12
25	M	1	2	2	1	Head	0	0	0	Laceration on the head	1	4	N
35	M	1	2	2	1	Head, waist, upper and lower limb	0	0	120	Pains on the head,waist,upper and lower limb	1	N/A	N
28	F	1	2	2	1	lower limb	15	20	110	Laceration on the left thigh	1	4	12
54	M	1	4	1	1	Head and upper limb	15	22	120	Bruises on the head and right knee	1	2	12
28	M	1	5	3	1	lower limb	0	22	130	Laceration and bruises on thre the left foot	1	4	N
22	F	1	3	2	1	lower limb	0	0	130	Trauma to the right hand	1	N/A	N
46	M	4			1	Head	0	0	0	Laceration on the head	2	4	N
32	F	1	4	2	1	lower limb	15	18	120	Deep Laceration on the left foot	1	4	12
22	M	1	4	2	2	lower limb	0	0	120	Closed fracture of the left tibia and deep laceration on the right foot	2	9	N
18	M	1	4	1	1	lower limb	0	0	90	Pains on the right leg	1	1	N
32	M	1	3	2	2	Face	0	0	110	Wounds on the face	1	4	N
30	M	1	3	1	1	Head	15	28	150	Laceration on the jaw	3	4	11
34	M	1	3	2	1	lower limb	14	24	110	Trauma	1	N/A	12
30	M	4			2	Chest	15	20	120	Laceratiions and bruises on the chest	1	4	12
12	M	7			3	Testes	15	22	0	Wound on the testes	1	N/A	N
15	M	2			1	lower limb	0	0	120	Punctured wound on the right foot	1	4	N
46	M	4			1	Head	15	0	110	Laceration on the head	1	4	N
27	F	1	3	2	1	Head, upper and lower limb	15	22	125	Bruises on the head,upper and lower limb	1	2	12
8	M	1	1	2	1	Head and lower limb	15	28	0	Open fracture of the left femur and bruises on the head	3	10	N
33	F	1	6	3	1	Head	15	25	0	Laceration on the head	1	4	N
21	M	1	3	1	1	lower limb	15	20	110	Bruises on both knees	1	1	12
28	M	1	3	2	1	lower limb	15	24	120	wounnd on the right foot	1	4	12
12	F	3			1	Upper limb	15	20	0	Laceration on the right shoulder	1	4	N
43	F	1	3	2	1	Head, upper and lower limb	15	30	160	Bruises on the head,right elbow and both knees	1	2	12
34	F	2			1	lower limb	0	0	120	Laceration on the left foot	1	4	N
10	M	7			1	lower limb	0	20	0	Puncture wound on the left leg	1	4	N
60	F	2			3	lower limb	0	0	100	Septic wound on the right foot	1	4	N
55	M	1	4	2	1	Lower limb	0	0	100	Closed fracture of the left tibia and fibula	2	9	N
31	M	1	3	1	1	lower limb	0	0	0	Pain on the left hip joint	1	1	N
44	M	1	2	2	1	lower limb	0	0	85	Pains on the right ankle	1	1	N
44	M	1	3	2	1	upper and lower limb	0	0	110	Bruises on the upper and lower limb	1	1	N
22	M	1	3	2	1	upper and lower imb	0	0	110	Bruises on both upper and lower limbs	1	1	N
38	M	1	4	1	1	Chest and upper limb	15	24	110	Trauma	1	N/A	12
16	F	2			1	lower limb	15	20	100	Wound on the right foot	1	4	12
40	F	1	3	2	1	Head	0	0	140	Laceration on the head	2	4	N
30	M	1	3	1	1	Head and lower limb	15	22	130	Laceration and bruises on the head and right foot	1	8	12
25	M	4			1	Face	0	0	0	Laceration of the lower lip	1	4	N
52	M	1	5	3	1	Head	0	0	120	Pains on the head	1	1	N
38	M	2			1	lower limb	0	0	0	Punctured wound on the right foot	1	4	N
39	M	1	3	1	2	Abdomen and Back	15	28	100	Pains on the abdomen and back	1	2	12
17	F	3			1	lower limb	0	0	110	Laceration on the left thigh	1	4	N
24	M	7			1	lower limb	15	20	120	Trauma	1	N/A	12
24	M	6			1	Upper limb	15	22	120	Ragged wound on the right shoulder	1	4	12
26	M	1	3	1	1	upper limb	15	22	120	Bruises on the left elbow		1	12
22	M	1	3	2	1	lower limb	15	22	120	Bruises on the right knee	1	1	12
8	M	1	5	3	1	Head	0	24	0	Laceration on the head	1	4	N
29	M	3			2	Face	15	24	120	Laceration on the face	1	4	12
14	F	4			1	Face	15	28	0	Trauma	1	N/A	N
50	M	4			2	skin	15	24	120	Laceration on the jaw	1	4	12
19	F	1	3	2	2	upper and lower imb	15	24	100	Bruises on both upper and lower limbs	1	1	12
50	F	1	6	3	1	Head	15	22	140	headache	1	1	12
27	M	1	4	1	1	Lower limb	0	22	143	closed fracture of the right fibula	3	4	N
[truncated: 3,604 more rows]
[truncated: 1 more columns]
